# Supplementary material for: Successional, spatial, and seasonal changes in seed rain in the Atlantic forest of southern Bahia, Brazil
Source: PLoS One. 2019 Dec 16;14(12):e0226474. doi: 10.1371/journal.pone.0226474 (PMC6913908; doi:10.1371/journal.pone.0226474)
Supplement: S1 Table — (TXT) [file pone.0226474.s003.txt]

time	code1	code2	site	age	dist1	dist	size	count	Dispersal	Propagule	SpeciesID	Species
Feb	1_-20	Feb_1_-20	1	mature	-20	1	6	1	B	fruit	32	Mouriri
Feb	1_-20	Feb_1_-20	1	mature	-20	1	15	1	B	fruit	38	Morphospecies
Feb	1_0	Feb_1_0	1	40	0	2	6	2	A	achene	1	Asteraceae
Feb	1_0	Feb_1_0	1	40	0	2	15	1	A	achene	1	Asteraceae
Feb	1_0	Feb_1_0	1	40	0	2	15	1	B	seed	41	Sapotaceae
Feb	1_0	Feb_1_0	1	40	0	2	30	2	B	fruit	39	Parinari alvimii
Feb	1_0	Feb_1_0	1	40	0	2	30	2	B	fruit	40	Mabea piriri
Feb	1_20	Feb_1_20	1	40	20	3	6	1	B	seed	47	Morphospecies
Feb	1_20	Feb_1_20	1	40	20	3	15	50	B	fruit	2	Malpiguiaceae
Feb	1_20	Feb_1_20	1	40	20	3	15	12	A	achene	1	Asteraceae
Feb	1_20	Feb_1_20	1	40	20	3	30	64	B	fruit	2	Malpiguiaceae
Feb	1_20	Feb_1_20	1	40	20	3	30	1	B	fruit	38	Morphospecies
Feb	1_20	Feb_1_20	1	40	20	3	60	1	A	seed	17	Aspidosperma thomasii
Feb	1_40	Feb_1_40	1	40	40	4	6	1	B	fruit	6	Morphospecies
Feb	1_40	Feb_1_40	1	40	40	4	60	1	B	fruit	18	Apeiba tiborbou
Feb	1_60	Feb_1_60	1	40	60	5	6	1	A	achene	1	Asteraceae
Feb	1_60	Feb_1_60	1	40	60	5	6	2	B	pods	20	Fabaceae
Feb	1_60	Feb_1_60	1	40	60	5	6	1	B	fruit	6	Morphospecies
Feb	1_60	Feb_1_60	1	40	60	5	6	1	B	fruit	21	Miconia
Feb	1_60	Feb_1_60	1	40	60	5	6	1	B	fruit	52	Schefflera morototoni
Feb	1_60	Feb_1_60	1	40	60	5	15	1	B	seed	11	Morphospecies
Feb	1_60	Feb_1_60	1	40	60	5	30	1	B	seed	131	Morphospecies
Feb	1_80	Feb_1_80	1	40	80	6	6	2	B	fruit	6	Morphospecies
Feb	1_100	Feb_1_100	1	40	100	7	6	12	B	fruit	9	Euphorbiaceae
Feb	1_100	Feb_1_100	1	40	100	7	6	4	B	fruit	10	Morphospecies
Feb	1_100	Feb_1_100	1	40	100	7	6	7	B	seed	11	Morphospecies
Feb	1_100	Feb_1_100	1	40	100	7	15	1	B	fruit	35	Euphorbiaceae
Feb	2_-20	Feb_2_-20	2	mature	-20	1	6	3	B	fruit	9	Euphorbiaceae
Feb	2_-20	Feb_2_-20	2	mature	-20	1	6	1	B	fruit	12	Rutaceae
Feb	2_-20	Feb_2_-20	2	mature	-20	1	15	1	A	fruit	13	Tibouchina elegans
Feb	2_-20	Feb_2_-20	2	mature	-20	1	15	1	B	seed	14	Rutaceae
Feb	2_-20	Feb_2_-20	2	mature	-20	1	15	1	B	little pod	15	Fabaceae
Feb	2_-20	Feb_2_-20	2	mature	-20	1	15	1	B	fruit	46	Henriettea succosa
Feb	2_-20	Feb_2_-20	2	mature	-20	1	15	3	B	fruit	16	Euphorbiaceae
Feb	2_0	Feb_2_0	2	40	0	2	3	5	B	fruit	24	Morphospecies
Feb	2_0	Feb_2_0	2	40	0	2	3	1	B	seed	74	herb like
Feb	2_0	Feb_2_0	2	40	0	2	6	2	B	fruit	52	Schefflera morototoni
Feb	2_0	Feb_2_0	2	40	0	2	15	1	B	seed	23	Rubiaceae
Feb	2_0	Feb_2_0	2	40	0	2	15	1	B	fruit	26	Vismia ferruginea
Feb	2_0	Feb_2_0	2	40	0	2	15	1	B	fruit	3	Tapirira guianensis
Feb	2_20	Feb_2_20	2	40	20	3						Morphospecies
Feb	2_40	Feb_2_40	2	40	40	4	6	1	B	fruit	52	Schefflera morototoni
Feb	2_40	Feb_2_40	2	40	40	4	15	1	B	fruit	30	Morphospecies
Feb	2_40	Feb_2_40	2	40	40	4	30	1	A	winged fruit	29	Apocynaceae
Feb	2_60	Feb_2_60	2	40	60	5	3	4	B	fruit	34	Morphospecies
Feb	2_60	Feb_2_60	2	40	60	5	6	2	B	seed	11	Morphospecies
Feb	2_60	Feb_2_60	2	40	60	5	6	1	B	young fruit	33	Morphospecies
Feb	2_60	Feb_2_60	2	40	60	5	6	1	B	fruit	32	Mouriri
Feb	2_60	Feb_2_60	2	40	60	5	15	7	B	fruit	3	Tapirira guianensis
Feb	2_80	Feb_2_80	2	40	80	6	6	5	B	seed	11	Morphospecies
Feb	2_80	Feb_2_80	2	40	80	6	15	8	B	fruit	3	Tapirira guianensis
Feb	2_80	Feb_2_80	2	40	80	6	15	1	B	fruit	35	Euphorbiaceae
Feb	2_100	Feb_2_100	2	40	100	7	3	1	B	fruit	9	Euphorbiaceae
Feb	2_100	Feb_2_100	2	40	100	7	6	30	B	fruit	3	Tapirira guianensis
Feb	2_100	Feb_2_100	2	40	100	7	6	1	B	seed	11	Morphospecies
Feb	2_100	Feb_2_100	2	40	100	7	6	1	B	fruit	36	Morphospecies
Feb	2_100	Feb_2_100	2	40	100	7	15	43	B	fruit	3	Tapirira guianensis
Feb	2_100	Feb_2_100	2	40	100	7	15	2	A	achene	1	Asteraceae
Feb	3_-20	Feb_3_-20	3	mature	-20	1	15	12	B	fruit	43	Morphospecies
Feb	3_0	Feb_3_0	3	40	0	2	6	1	A	achene	1	Asteraceae
Feb	3_0	Feb_3_0	3	40	0	2	6	5	B	fruit	3	Tapirira guianensis
Feb	3_0	Feb_3_0	3	40	0	2	15	1	B	seed	77	Morphospecies
Feb	3_20	Feb_3_20	3	40	20	3	15	7	B	fruit	46	Henriettea succosa
Feb	3_20	Feb_3_20	3	40	20	3	15	1	B	fruit	16	Euphorbiaceae
Feb	3_20	Feb_3_20	3	40	20	3	30	4	B	fruit	46	Henriettea succosa
Feb	3_40	Feb_3_40	3	40	40	4	15	6	B	fruit	46	Henriettea succosa
Feb	3_60	Feb_3_60	3	40	60	5	6	1	A	achene	1	Asteraceae
Feb	3_60	Feb_3_60	3	40	60	5	15	3	A	fruit	13	Tibouchina elegans
Feb	3_60	Feb_3_60	3	40	60	5	15	8	B	fruit	10	Morphospecies
Feb	3_60	Feb_3_60	3	40	60	5	15	9	B	fruit	46	Henriettea succosa
Feb	3_60	Feb_3_60	3	40	60	5	30	2	B	fruit	46	Henriettea succosa
Feb	3_80	Feb_3_80	3	40	80	6	3	1	B	seed	28	Morphospecies
Feb	3_80	Feb_3_80	3	40	80	6	15	1	A	winged fruit	51	Malpiguiaceae - liana
Feb	3_80	Feb_3_80	3	40	80	6	15	1	A	fruit	13	Tibouchina elegans
Feb	3_80	Feb_3_80	3	40	80	6	15	1	B	fruit	3	Tapirira guianensis
Feb	3_80	Feb_3_80	3	40	80	6	15	1	B	fruit	50	Morphospecies
Feb	3_80	Feb_3_80	3	40	80	6	30	2	A	winged fruit	51	Malpiguiaceae - liana
Feb	3_100	Feb_3_100	3	40	100	7	6	1	A	achene	1	Asteraceae
Feb	3_100	Feb_3_100	3	40	100	7	15	3	B	fruit	46	Henriettea succosa
Feb	3_100	Feb_3_100	3	40	100	7	30	1	B	fruit	53	Morphospecies
Feb	30_-20	Feb_30_-20	30	mature	-20	1	3	36	B	seed	56	Morphospecies
Feb	30_-20	Feb_30_-20	30	mature	-20	1	6	1	B	fruit	52	Schefflera morototoni
Feb	30_-20	Feb_30_-20	30	mature	-20	1	15	1	B	seed	55	Morphospecies
Feb	30_-20	Feb_30_-20	30	mature	-20	1	60	2	B	pods	54	Fabaceae
Feb	30_0	Feb_30_0	30	11	0	2	3	6	B	seed	56	Morphospecies
Feb	30_0	Feb_30_0	30	11	0	2	6	3	B	fruit	6	Morphospecies
Feb	30_0	Feb_30_0	30	11	0	2	15	1	B	fruit	10	Morphospecies
Feb	30_20	Feb_30_20	30	11	20	3	6	50	B	fruit	26	Vismia ferruginea
Feb	30_20	Feb_30_20	30	11	20	3	15	16	B	fruit	26	Vismia ferruginea
Feb	30_20	Feb_30_20	30	11	20	3	15	11	A	winged fruit	51	Malpiguiaceae - liana
Feb	30_40	Feb_30_40	30	11	40	4						Morphospecies
Feb	30_60	Feb_30_60	30	11	60	5	3	1	B	fruit	6	Morphospecies
Feb	30_60	Feb_30_60	30	11	60	5	15	1	B	seed	47	Morphospecies
Feb	30_60	Feb_30_60	30	11	60	5	30	1	A	winged fruit	51	Malpiguiaceae - liana
Feb	30_80	Feb_30_80	30	11	80	6	6	1	B	achene	57	Asteraceae
Feb	30_80	Feb_30_80	30	11	80	6	15	220	A	winged fruit	51	Malpiguiaceae - liana
Feb	30_80	Feb_30_80	30	11	80	6	60	1	B	pods	49	Fabaceae
Feb	30_100	Feb_30_100	30	11	100	7	3	1	B	fruit	24	Morphospecies
Feb	30_100	Feb_30_100	30	11	100	7	6	1	A	winged fruit	51	Malpiguiaceae - liana
Feb	30_100	Feb_30_100	30	11	100	7	15	5	A	winged fruit	51	Malpiguiaceae - liana
Feb	30_100	Feb_30_100	30	11	100	7	30	13	A	winged fruit	51	Malpiguiaceae - liana
Feb	300_-20	Feb_300_-20	300	mature	-20	1	15	1	B	fruit	26	Vismia ferruginea
Feb	300_-20	Feb_300_-20	300	mature	-20	1	15	6	B	fruit	10	Morphospecies
Feb	300_0	Feb_300_0	300	11	0	2	6	1	B	fruit	6	Morphospecies
Feb	300_0	Feb_300_0	300	11	0	2	15	1	B	young fruit	59	Morphospecies
Feb	300_20	Feb_300_20	300	11	20	3	3	1	B	fruit	34	Morphospecies
Feb	300_20	Feb_300_20	300	11	20	3	3	1	B	fruit	24	Morphospecies
Feb	300_20	Feb_300_20	300	11	20	3	3	1	B	seed	60	Morphospecies
Feb	300_40	Feb_300_40	300	11	40	4	3	4	B	seed	28	Morphospecies
Feb	300_40	Feb_300_40	300	11	40	4	6	26	B	fruit	26	Vismia ferruginea
Feb	300_40	Feb_300_40	300	11	40	4	15	15	B	fruit	46	Henriettea succosa
Feb	300_40	Feb_300_40	300	11	40	4	30	4	B	fruit	46	Henriettea succosa
Feb	300_60	Feb_300_60	300	11	60	5	3	9	B	seed	28	Morphospecies
Feb	300_60	Feb_300_60	300	11	60	5	15	5	B	fruit	46	Henriettea succosa
Feb	300_80	Feb_300_80	300	11	80	6	15	2	A	fruit	13	Tibouchina elegans
Feb	300_80	Feb_300_80	300	11	80	6	30	6	A	winged fruit	51	Malpiguiaceae - liana
Feb	300_100	Feb_300_100	300	11	100	7	3	8	B	seed	61	Morphospecies
Feb	7_-20	Feb_7_-20	7	mature	-20	1	6	1	B	fruit	62	Morphospecies
Feb	7_-20	Feb_7_-20	7	mature	-20	1	6	1	B	seed	63	Morphospecies
Feb	7_-20	Feb_7_-20	7	mature	-20	1	15	1	B	fruit	45	Salzmannia nitida
Feb	7_0	Feb_7_0	7	11	0	2	6	1	B	fruit	45	Salzmannia nitida
Feb	7_0	Feb_7_0	7	11	0	2	6	1	B	fruit	52	Schefflera morototoni
Feb	7_0	Feb_7_0	7	11	0	2	15	2	A	fruit	13	Tibouchina elegans
Feb	7_0	Feb_7_0	7	11	0	2	15	2	A	fruit	64	Vochysia acuminata
Feb	7_0	Feb_7_0	7	11	0	2	30	14	A	fruit	64	Vochysia acuminata
Feb	7_0	Feb_7_0	7	11	0	2	60	4	A	fruit	64	Vochysia acuminata
Feb	7_0	Feb_7_0	7	11	0	2	60	1	A	dry fruit	65	liana
Feb	7_20	Feb_7_20	7	11	20	3	15	3	A	fruit	13	Tibouchina elegans
Feb	7_40	Feb_7_40	7	11	40	4	15	18	A	fruit	13	Tibouchina elegans
Feb	7_40	Feb_7_40	7	11	40	4	30	1	A	fruit	13	Tibouchina elegans
Feb	7_60	Feb_7_60	7	11	60	5	6	15	B	fruit	37	Morphospecies
Feb	7_60	Feb_7_60	7	11	60	5	15	3	A	fruit	13	Tibouchina elegans
Feb	7_60	Feb_7_60	7	11	60	5	15	8	B	fruit	37	Morphospecies
Feb	7_60	Feb_7_60	7	11	60	5	15	1	B	seed	63	Morphospecies
Feb	7_80	Feb_7_80	7	11	80	6	6	1	B	achene	57	Asteraceae
Feb	7_100	Feb_7_100	7	11	100	7	15	1	B	fruit	26	Vismia ferruginea
Feb	11_-20	Feb_11_-20	11	mature	-20	1	15	66	A	fruit	13	Tibouchina elegans
Feb	11_-20	Feb_11_-20	11	mature	-20	1	15	1	B	seed	19	Morphospecies
Feb	11_-20	Feb_11_-20	11	mature	-20	1	15	1	B	seed	58	Morphospecies
Feb	11_0	Feb_11_0	11	24	0	2	6	14	B	fruit	22	Morphospecies
Feb	11_20	Feb_11_20	11	24	20	3	6	4	A	fruit	13	Tibouchina elegans
Feb	11_20	Feb_11_20	11	24	20	3	15	1	B	fruit	6	Morphospecies
Feb	11_40	Feb_11_40	11	24	40	4	3	1	B	fruit	34	Morphospecies
Feb	11_40	Feb_11_40	11	24	40	4	15	2	B	fruit	3	Tapirira guianensis
Feb	11_40	Feb_11_40	11	24	40	4	15	6	B	fruit	68	Morphospecies
Feb	11_40	Feb_11_40	11	24	40	4	15	1	A	winged fruit	51	Malpiguiaceae - liana
Feb	11_60	Feb_11_60	11	24	60	5	6	2	B	fruit	69	Morphospecies
Feb	11_60	Feb_11_60	11	24	60	5	6	1	B	seed	56	Morphospecies
Feb	11_60	Feb_11_60	11	24	60	5	15	1	B	fruit	45	Salzmannia nitida
Feb	11_60	Feb_11_60	11	24	60	5	15	1	A	achene	1	Asteraceae
Feb	11_60	Feb_11_60	11	24	60	5	15	1	B	fruit	70	Morphospecies
Feb	11_80	Feb_11_80	11	24	80	6	15	1	B	fruit	45	Salzmannia nitida
Feb	11_100	Feb_11_100	11	24	100	7	3	1	B	fruit	34	Morphospecies
Feb	11_100	Feb_11_100	11	24	100	7	15	1	B	fruit	45	Salzmannia nitida
Feb	16_-20	Feb_16_-20	16	mature	-20	1	3	2	B	seed	56	Morphospecies
Feb	16_0	Feb_16_0	16	24	0	2	3	15	B	seed	56	Morphospecies
Feb	16_0	Feb_16_0	16	24	0	2	15	5	A	fruit	13	Tibouchina elegans
Feb	16_20	Feb_16_20	16	24	20	3	3	1	B	seed	56	Morphospecies
Feb	16_20	Feb_16_20	16	24	20	3	3	5	B	fruit	26	Vismia ferruginea
Feb	16_20	Feb_16_20	16	24	20	3	6	92	B	fruit	26	Vismia ferruginea
Feb	16_20	Feb_16_20	16	24	20	3	15	180	B	fruit	26	Vismia ferruginea
Feb	16_20	Feb_16_20	16	24	20	3	15	3	A	fruit	13	Tibouchina elegans
Feb	16_20	Feb_16_20	16	24	20	3	30	1	B	fruit	46	Henriettea succosa
Feb	16_40	Feb_16_40	16	24	40	4	3	5	B	seed	28	Morphospecies
Feb	16_40	Feb_16_40	16	24	40	4	6	5	A	winged fruit	73	liana
Feb	16_40	Feb_16_40	16	24	40	4	15	5	A	winged fruit	73	liana
Feb	16_60	Feb_16_60	16	24	60	5	3	6	B	fruit	34	Morphospecies
Feb	16_60	Feb_16_60	16	24	60	5	6	24	A	winged fruit	73	liana
Feb	16_80	Feb_16_80	16	24	80	6	3	14	B	seed	74	herb like
Feb	16_80	Feb_16_80	16	24	80	6	30	1	A	winged fruit	51	Malpiguiaceae - liana
Feb	16_100	Feb_16_100	16	24	100	7	30	4	A	winged fruit	51	Malpiguiaceae - liana
Feb	19_-20	Feb_19_-20	19	mature	-20	1	6	4	B	fruit	38	Morphospecies
Feb	19_-20	Feb_19_-20	19	mature	-20	1	15	12	B	fruit	38	Morphospecies
Feb	19_0	Feb_19_0	19	11	0	2	15	1	B	achene	57	Asteraceae
Feb	19_0	Feb_19_0	19	11	0	2	15	1	B	fruit	46	Henriettea succosa
Feb	19_20	Feb_19_20	19	11	20	3	3	1	B	seed	28	Morphospecies
Feb	19_20	Feb_19_20	19	11	20	3	15	6	B	seed	11	Morphospecies
Feb	19_20	Feb_19_20	19	11	20	3	15	1	B	fruit	50	Morphospecies
Feb	19_40	Feb_19_40	19	11	40	4	15	2	A	fruit	13	Tibouchina elegans
Feb	19_60	Feb_19_60	19	11	60	5	15	8	B	young fruit	33	Morphospecies
Feb	19_60	Feb_19_60	19	11	60	5	15	1	B	fruit	46	Henriettea succosa
Feb	19_100	Feb_19_100	19	11	100	7	6	1	A	achene	1	Asteraceae
Feb	19_100	Feb_19_100	19	11	100	7	15	1	B	fruit	16	Euphorbiaceae
Feb	19_100	Feb_19_100	19	11	100	7	15	2	B	fruit	46	Henriettea succosa
Feb	19_100	Feb_19_100	19	11	100	7	30	2	B	fruit	46	Henriettea succosa
Feb	22_-20	Feb_22_-20	22	mature	-20	1	6	21	B	fruit	76	Morphospecies
Feb	22_-20	Feb_22_-20	22	mature	-20	1	6	2	A	achene	1	Asteraceae
Feb	22_-20	Feb_22_-20	22	mature	-20	1	15	1	A	achene	1	Asteraceae
Feb	22_-20	Feb_22_-20	22	mature	-20	1	15	1	B	fruit	3	Tapirira guianensis
Feb	22_-20	Feb_22_-20	22	mature	-20	1	15	1	B	fruit	37	Morphospecies
Feb	22_-20	Feb_22_-20	22	mature	-20	1	15	130	B	fruit	76	Morphospecies
Feb	22_-20	Feb_22_-20	22	mature	-20	1	30	1	B	seed	48	Fabaceae
Feb	22_0	Feb_22_0	22	24	0	2	6	1	B	fruit	76	Morphospecies
Feb	22_0	Feb_22_0	22	24	0	2	6	1	B	fruit	26	Vismia ferruginea
Feb	22_0	Feb_22_0	22	24	0	2	6	2	B	fruit	3	Tapirira guianensis
Feb	22_0	Feb_22_0	22	24	0	2	6	1	B	seed	60	Morphospecies
Feb	22_0	Feb_22_0	22	24	0	2	15	1	B	seed	14	Rutaceae
Feb	22_0	Feb_22_0	22	24	0	2	15	2	B	fruit	3	Tapirira guianensis
Feb	22_0	Feb_22_0	22	24	0	2	15	1	B	seed	77	Morphospecies
Feb	22_20	Feb_22_20	22	24	20	3	15	6	B	fruit	45	Salzmannia nitida
Feb	22_20	Feb_22_20	22	24	20	3	15	1	B	fruit	71	Margaritaria nobilis
Feb	22_40	Feb_22_40	22	24	40	4						Morphospecies
Feb	22_60	Feb_22_60	22	24	60	5	6	1	B	fruit	76	Morphospecies
Feb	22_60	Feb_22_60	22	24	60	5	15	1	B	fruit	45	Salzmannia nitida
Feb	22_60	Feb_22_60	22	24	60	5	15	1	B	seed	78	Morphospecies
Feb	22_60	Feb_22_60	22	24	60	5	15	1	B	fruit	79	Morphospecies
Feb	22_80	Feb_22_80	22	24	80	6	6	1	A	fruit	81	carrapicho
Feb	22_80	Feb_22_80	22	24	80	6	15	58	A	fruit	13	Tibouchina elegans
Feb	22_80	Feb_22_80	22	24	80	6	30	1	A	fruit	13	Tibouchina elegans
Feb	22_100	Feb_22_100	22	24	100	7	6	1	B	seed	60	Morphospecies
Feb	22_100	Feb_22_100	22	24	100	7	15	5	A	winged fruit	73	liana
Feb	22_100	Feb_22_100	22	24	100	7	15	190	A	fruit	13	Tibouchina elegans
Feb	23_-20	Feb_23_-20	23	mature	-20	1	6	1	B	fruit	69	Morphospecies
Feb	23_-20	Feb_23_-20	23	mature	-20	1	15	2	A	achene	1	Asteraceae
Feb	23_-20	Feb_23_-20	23	mature	-20	1	15	1	B	fruit	38	Morphospecies
Feb	23_-20	Feb_23_-20	23	mature	-20	1	15	18	B	fruit	21	Miconia
Feb	23_-20	Feb_23_-20	23	mature	-20	1	30	3	B	fruit	82	Myrtaceae
Feb	23_-20	Feb_23_-20	23	mature	-20	1	30	1	B	fruit	83	Morphospecies
Feb	23_0	Feb_23_0	23	40	0	2	15	15	B	fruit	85	Pera glabrata
Feb	23_0	Feb_23_0	23	40	0	2	15	2	B	seed	41	Sapotaceae
Feb	23_0	Feb_23_0	23	40	0	2	15	1	B	seed	84	Morphospecies
Feb	23_0	Feb_23_0	23	40	0	2	15	1	A	achene	1	Asteraceae
Feb	23_0	Feb_23_0	23	40	0	2	15	1	B	fruit	45	Salzmannia nitida
Feb	23_0	Feb_23_0	23	40	0	2	30	4	B	seed	84	Morphospecies
Feb	23_0	Feb_23_0	23	40	0	2	30	150	B	fruit	86	Pradosia bahiensis
Feb	23_20	Feb_23_20	23	40	20	3	6	1	B	seed	60	Morphospecies
Feb	23_20	Feb_23_20	23	40	20	3	6	1	B	fruit	45	Salzmannia nitida
Feb	23_20	Feb_23_20	23	40	20	3	15	2	B	fruit	45	Salzmannia nitida
Feb	23_20	Feb_23_20	23	40	20	3	15	3	B	fruit	3	Tapirira guianensis
Feb	23_20	Feb_23_20	23	40	20	3	60	1	B	pods	88	Balizia pedicellaris
Feb	23_40	Feb_23_40	23	40	40	4	15	5	B	fruit	89	Euphorbiaceae
Feb	23_40	Feb_23_40	23	40	40	4	15	3	B	fruit	16	Euphorbiaceae
Feb	23_40	Feb_23_40	23	40	40	4	15	5	B	fruit	3	Tapirira guianensis
Feb	23_40	Feb_23_40	23	40	40	4	15	1	B	fruit	68	Morphospecies
Feb	23_40	Feb_23_40	23	40	40	4	15	1	B	fruit	6	Morphospecies
Feb	23_40	Feb_23_40	23	40	40	4	30	4	B	seed	14	Rutaceae
Feb	23_40	Feb_23_40	23	40	40	4	30	2	B	fruit	89	Euphorbiaceae
Feb	23_60	Feb_23_60	23	40	60	5	15	1	A	fruit	13	Tibouchina elegans
Feb	23_60	Feb_23_60	23	40	60	5	15	4	B	fruit	45	Salzmannia nitida
Feb	23_60	Feb_23_60	23	40	60	5	60	1	A	dry fruit	90	Morphospecies
Feb	23_80	Feb_23_80	23	40	80	6	15	2	B	fruit	46	Henriettea succosa
Feb	23_100	Feb_23_100	23	40	100	7	6	3	B	fruit	6	Morphospecies
Feb	23_100	Feb_23_100	23	40	100	7	15	1	B	seed	11	Morphospecies
Feb	23_100	Feb_23_100	23	40	100	7	15	18	B	fruit	45	Salzmannia nitida
Feb	24_-20	Feb_24_-20	24	mature	-20	1	3	1	B	fruit	24	Morphospecies
Feb	24_-20	Feb_24_-20	24	mature	-20	1	6	2	B	fruit	3	Tapirira guianensis
Feb	24_-20	Feb_24_-20	24	mature	-20	1	15	2	A	fruit	13	Tibouchina elegans
Feb	24_-20	Feb_24_-20	24	mature	-20	1	15	1	B	fruit	79	Morphospecies
Feb	24_-20	Feb_24_-20	24	mature	-20	1	15	40	B	fruit	45	Salzmannia nitida
Feb	24_0	Feb_24_0	24	40	0	2	15	2	B	fruit	45	Salzmannia nitida
Feb	24_20	Feb_24_20	24	40	20	3	15	6	B	fruit	21	Miconia
Feb	24_20	Feb_24_20	24	40	20	3	15	2	A	fruit	13	Tibouchina elegans
Feb	24_20	Feb_24_20	24	40	20	3	15	1	B	fruit	45	Salzmannia nitida
Feb	24_20	Feb_24_20	24	40	20	3	30	1	B	dry fruit	91	Morphospecies
Feb	24_20	Feb_24_20	24	40	20	3	60	1	A	winged fruit	93	Paullinia
Feb	24_40	Feb_24_40	24	40	40	4	6	1	B	fruit	46	Henriettea succosa
Feb	24_40	Feb_24_40	24	40	40	4	6	1	A	fruit	13	Tibouchina elegans
Feb	24_40	Feb_24_40	24	40	40	4	15	2	B	fruit	3	Tapirira guianensis
Feb	24_40	Feb_24_40	24	40	40	4	15	1	B	fruit	45	Salzmannia nitida
Feb	24_40	Feb_24_40	24	40	40	4	60	4	A	seed	94	Kielmeyera itacarensis
Feb	24_60	Feb_24_60	24	40	60	5	6	2	B	fruit	34	Morphospecies
Feb	24_60	Feb_24_60	24	40	60	5	6	3	A	achene	1	Asteraceae
Feb	24_60	Feb_24_60	24	40	60	5	15	11	B	fruit	95	Morphospecies
Feb	24_80	Feb_24_80	24	40	80	6	6	1	B	fruit	6	Morphospecies
Feb	24_80	Feb_24_80	24	40	80	6	15	3	B	seed	14	Rutaceae
Feb	24_80	Feb_24_80	24	40	80	6	30	4	B	seed	14	Rutaceae
Feb	24_100	Feb_24_100	24	40	100	7	15	1	B	fruit	3	Tapirira guianensis
Feb	24_100	Feb_24_100	24	40	100	7	15	1	B	fruit	85	Pera glabrata
Feb	24_100	Feb_24_100	24	40	100	7	30	1	B	fruit	86	Pradosia bahiensis
Feb	26_-20	Feb_26_-20	26	mature	-20	1	15	15	B	fruit	96	Myrtaceae
Feb	26_0	Feb_26_0	26	24	0	2	3	1	B	fruit	62	Morphospecies
Feb	26_0	Feb_26_0	26	24	0	2	15	4	B	fruit	3	Tapirira guianensis
Feb	26_0	Feb_26_0	26	24	0	2	60	2	B	fruit	97	Couepia
Feb	26_20	Feb_26_20	26	24	20	3	15	9	B	fruit	3	Tapirira guianensis
Feb	26_40	Feb_26_40	26	24	40	4	6	11	B	fruit	45	Salzmannia nitida
Feb	26_40	Feb_26_40	26	24	40	4	15	13	B	fruit	3	Tapirira guianensis
Feb	26_40	Feb_26_40	26	24	40	4	15	25	B	fruit	45	Salzmannia nitida
Feb	26_40	Feb_26_40	26	24	40	4	15	10	A	fruit	13	Tibouchina elegans
Feb	26_60	Feb_26_60	26	24	60	5	6	1	B	fruit	3	Tapirira guianensis
Feb	26_60	Feb_26_60	26	24	60	5	6	2	B	fruit	26	Vismia ferruginea
Feb	26_60	Feb_26_60	26	24	60	5	6	1	B	fruit	45	Salzmannia nitida
Feb	26_60	Feb_26_60	26	24	60	5	15	4	B	fruit	45	Salzmannia nitida
Feb	26_80	Feb_26_80	26	24	80	6	6	1	B	seed	60	Morphospecies
Feb	26_80	Feb_26_80	26	24	80	6	6	1	B	fruit	10	Morphospecies
Feb	26_80	Feb_26_80	26	24	80	6	15	16	A	fruit	13	Tibouchina elegans
Feb	26_80	Feb_26_80	26	24	80	6	15	43	B	fruit	45	Salzmannia nitida
Feb	26_80	Feb_26_80	26	24	80	6	15	9	B	fruit	10	Morphospecies
Feb	26_100	Feb_26_100	26	24	100	7	3	1	B	fruit	62	Morphospecies
Feb	26_100	Feb_26_100	26	24	100	7	6	1	B	fruit	45	Salzmannia nitida
Feb	26_100	Feb_26_100	26	24	100	7	15	3	B	fruit	45	Salzmannia nitida
Feb	27_-20	Feb_27_-20	27	mature	-20	1	3	1	B	fruit	34	Morphospecies
Feb	27_-20	Feb_27_-20	27	mature	-20	1	15	4	B	fruit	45	Salzmannia nitida
Feb	27_-20	Feb_27_-20	27	mature	-20	1	15	29	A	fruit	13	Tibouchina elegans
Feb	27_0	Feb_27_0	27	24	0	2	3	1	B	fruit	34	Morphospecies
Feb	27_0	Feb_27_0	27	24	0	2	6	1	A	fruit	13	Tibouchina elegans
Feb	27_0	Feb_27_0	27	24	0	2	15	120	A	fruit	13	Tibouchina elegans
Feb	27_0	Feb_27_0	27	24	0	2	15	1	B	fruit	45	Salzmannia nitida
Feb	27_0	Feb_27_0	27	24	0	2	15	1	B	fruit	46	Henriettea succosa
Feb	27_20	Feb_27_20	27	24	20	3	6	44	A	achene	1	Asteraceae
Feb	27_20	Feb_27_20	27	24	20	3	6	1	B	fruit	46	Henriettea succosa
Feb	27_20	Feb_27_20	27	24	20	3	6	1	B	fruit	3	Tapirira guianensis
Feb	27_20	Feb_27_20	27	24	20	3	6	1	B	fruit	9	Euphorbiaceae
Feb	27_20	Feb_27_20	27	24	20	3	15	20	B	fruit	46	Henriettea succosa
Feb	27_20	Feb_27_20	27	24	20	3	15	26	A	fruit	13	Tibouchina elegans
Feb	27_20	Feb_27_20	27	24	20	3	15	3	B	fruit	10	Morphospecies
Feb	27_40	Feb_27_40	27	24	40	4	6	1	B	fruit	72	Tiririca
Feb	27_40	Feb_27_40	27	24	40	4	6	83	A	achene	1	Asteraceae
Feb	27_40	Feb_27_40	27	24	40	4	15	1	B	fruit	46	Henriettea succosa
Feb	27_40	Feb_27_40	27	24	40	4	15	1	B	fruit	3	Tapirira guianensis
Feb	27_60	Feb_27_60	27	24	60	5	3	2	B	fruit	24	Morphospecies
Feb	27_60	Feb_27_60	27	24	60	5	3	1	B	seed	56	Morphospecies
Feb	27_60	Feb_27_60	27	24	60	5	3	1	B	seed	60	Morphospecies
Feb	27_60	Feb_27_60	27	24	60	5	6	50	A	achene	1	Asteraceae
Feb	27_60	Feb_27_60	27	24	60	5	15	6	B	fruit	45	Salzmannia nitida
Feb	27_60	Feb_27_60	27	24	60	5	15	7	A	fruit	13	Tibouchina elegans
Feb	27_60	Feb_27_60	27	24	60	5	15	7	B	fruit	3	Tapirira guianensis
Feb	27_60	Feb_27_60	27	24	60	5	15	2	A	winged fruit	51	Malpiguiaceae - liana
Feb	27_80	Feb_27_80	27	24	80	6	6	10	B	seed	60	Morphospecies
Feb	27_80	Feb_27_80	27	24	80	6	6	15	B	fruit	37	Morphospecies
Feb	27_80	Feb_27_80	27	24	80	6	6	12	A	achene	1	Asteraceae
Feb	27_80	Feb_27_80	27	24	80	6	6	3	B	fruit	45	Salzmannia nitida
Feb	27_80	Feb_27_80	27	24	80	6	15	13	A	fruit	13	Tibouchina elegans
Feb	27_80	Feb_27_80	27	24	80	6	30	1	B	fruit	46	Henriettea succosa
Feb	27_100	Feb_27_100	27	24	100	7	3	23	B	seed	74	herb like
Feb	27_100	Feb_27_100	27	24	100	7	3	1	B	fruit	37	Morphospecies
Feb	27_100	Feb_27_100	27	24	100	7	6	2	B	fruit	24	Morphospecies
Feb	27_100	Feb_27_100	27	24	100	7	6	4	B	seed	100	Rubiaceae
Feb	27_100	Feb_27_100	27	24	100	7	15	1	B	fruit	45	Salzmannia nitida
Feb	27_100	Feb_27_100	27	24	100	7	15	1	B	seed	60	Morphospecies
Feb	28_-20	Feb_28_-20	28	mature	-20	1	15	10	A	fruit	13	Tibouchina elegans
Feb	28_-20	Feb_28_-20	28	mature	-20	1	15	1	B	fruit	43	Morphospecies
Feb	28_-20	Feb_28_-20	28	mature	-20	1	30	1	B	fruit	46	Henriettea succosa
Feb	28_0	Feb_28_0	28	11	0	2	6	1	B	fruit	26	Vismia ferruginea
Feb	28_0	Feb_28_0	28	11	0	2	15	2	B	fruit	26	Vismia ferruginea
Feb	28_0	Feb_28_0	28	11	0	2	15	1	B	fruit	46	Henriettea succosa
Feb	28_20	Feb_28_20	28	11	20	3	15	3	A	fruit	13	Tibouchina elegans
Feb	28_20	Feb_28_20	28	11	20	3	15	1	B	fruit	46	Henriettea succosa
Feb	28_40	Feb_28_40	28	11	40	4						Morphospecies
Feb	28_60	Feb_28_60	28	11	60	5						Morphospecies
Feb	28_80	Feb_28_80	28	11	80	6						Morphospecies
Feb	28_100	Feb_28_100	28	11	100	7	15	1	B	fruit	46	Henriettea succosa
Feb	1_-20	Feb_1_-20	1	mature	-20	1	3	5	B	seed	74	herb like
Feb	1_-20	Feb_1_-20	1	mature	-20	1	6	1	B	fruit	26	Vismia ferruginea
Feb	1_-20	Feb_1_-20	1	mature	-20	1	15	1	B	fruit	3	Tapirira guianensis
Feb	1_-20	Feb_1_-20	1	mature	-20	1	30	2	B	fruit	40	Mabea piriri
Feb	1_0	Feb_1_0	1	40	0	2	3	1	A	achene	1	Asteraceae
Feb	1_0	Feb_1_0	1	40	0	2	3	2	B	seed	60	Morphospecies
Feb	1_0	Feb_1_0	1	40	0	2	3	1	B	fruit	3	Tapirira guianensis
Feb	1_0	Feb_1_0	1	40	0	2	6	4	B	fruit	3	Tapirira guianensis
Feb	1_0	Feb_1_0	1	40	0	2	15	1	B	pods	20	Fabaceae
Feb	1_0	Feb_1_0	1	40	0	2	15	1	B	fruit	7	Morphospecies
Feb	1_20	Feb_1_20	1	40	20	3	6	9	B	fruit	10	Morphospecies
Feb	1_40	Feb_1_40	1	40	40	4						Morphospecies
Feb	1_60	Feb_1_60	1	40	60	5	6	12	B	seed	60	Morphospecies
Feb	1_60	Feb_1_60	1	40	60	5	6	2	B	fruit	21	Miconia
Feb	1_80	Feb_1_80	1	40	80	6						Morphospecies
Feb	1_100	Feb_1_100	1	40	100	7	6	3	B	fruit	9	Euphorbiaceae
Feb	1_100	Feb_1_100	1	40	100	7	6	2	B	seed	60	Morphospecies
Feb	1_100	Feb_1_100	1	40	100	7	6	2	B	fruit	12	Rutaceae
Feb	2_-20	Feb_2_-20	2	mature	-20	1	6	1	B	fruit	52	Schefflera morototoni
Feb	2_-20	Feb_2_-20	2	mature	-20	1	15	2	B	seed	14	Rutaceae
Feb	2_-20	Feb_2_-20	2	mature	-20	1	60	1	B	pods	88	Balizia pedicellaris
Feb	2_0	Feb_2_0	2	40	0	2	6	1	B	fruit	52	Schefflera morototoni
Feb	2_0	Feb_2_0	2	40	0	2	15	1	B	seed	14	Rutaceae
Feb	2_40	Feb_2_40	2	40	40	4	3	1	B	seed	74	herb like
Feb	2_40	Feb_2_40	2	40	40	4	6	1	B	fruit	34	Morphospecies
Feb	2_40	Feb_2_40	2	40	40	4	15	1	B	fruit	10	Morphospecies
Feb	2_60	Feb_2_60	2	40	60	5	6	6	B	fruit	34	Morphospecies
Feb	2_60	Feb_2_60	2	40	60	5	15	1	B	seed	14	Rutaceae
Feb	2_80	Feb_2_80	2	40	80	6	6	3	B	seed	99	Brachiaria
Feb	2_100	Feb_2_100	2	40	100	7	6	1	B	fruit	52	Schefflera morototoni
Feb	2_100	Feb_2_100	2	40	100	7	6	12	B	fruit	3	Tapirira guianensis
Feb	3_-20	Feb_3_-20	3	mature	-20	1						Morphospecies
Feb	3_0	Feb_3_0	3	40	0	2	6	32	B	fruit	3	Tapirira guianensis
Feb	3_0	Feb_3_0	3	40	0	2	6	1	B	fruit	34	Morphospecies
Feb	3_0	Feb_3_0	3	40	0	2	15	1	B	seed	14	Rutaceae
Feb	3_20	Feb_3_20	3	40	20	3	15	12	B	fruit	46	Henriettea succosa
Feb	3_40	Feb_3_40	3	40	40	4	15	3	B	fruit	46	Henriettea succosa
Feb	3_60	Feb_3_60	3	40	60	5	6	1	B	seed	11	Morphospecies
Feb	3_60	Feb_3_60	3	40	60	5	6	7	B	young fruit	105	Morphospecies
Feb	3_60	Feb_3_60	3	40	60	5	15	1	B	fruit	10	Morphospecies
Feb	3_60	Feb_3_60	3	40	60	5	15	8	B	fruit	46	Henriettea succosa
Feb	3_60	Feb_3_60	3	40	60	5	30	3	B	fruit	46	Henriettea succosa
Feb	3_80	Feb_3_80	3	40	80	6	3	1	B	seed	28	Morphospecies
Feb	3_80	Feb_3_80	3	40	80	6	3	1	B	fruit	34	Morphospecies
Feb	3_80	Feb_3_80	3	40	80	6	6	3	B	fruit	3	Tapirira guianensis
Feb	3_80	Feb_3_80	3	40	80	6	15	2	B	seed	106	Sapotaceae
Feb	3_80	Feb_3_80	3	40	80	6	15	3	A	winged fruit	51	Malpiguiaceae - liana
Feb	3_80	Feb_3_80	3	40	80	6	30	6	A	winged fruit	51	Malpiguiaceae - liana
Feb	3_100	Feb_3_100	3	40	100	7	6	1	B	fruit	46	Henriettea succosa
Feb	3_100	Feb_3_100	3	40	100	7	15	1	B	fruit	89	Euphorbiaceae
Feb	3_100	Feb_3_100	3	40	100	7	15	1	A	winged fruit	51	Malpiguiaceae - liana
Feb	3_100	Feb_3_100	3	40	100	7	15	3	B	fruit	46	Henriettea succosa
Feb	3_100	Feb_3_100	3	40	100	7	30	1	A	winged fruit	51	Malpiguiaceae - liana
Feb	3_100	Feb_3_100	3	40	100	7	30	2	B	fruit	46	Henriettea succosa
Feb	30_-20	Feb_30_-20	30	mature	-20	1	3	3	B	seed	28	Morphospecies
Feb	30_-20	Feb_30_-20	30	mature	-20	1	6	1	A	winged fruit	51	Malpiguiaceae - liana
Feb	30_-20	Feb_30_-20	30	mature	-20	1	60	1	B	pods	107	Inga capitata
Feb	30_0	Feb_30_0	30	11	0	2	3	1	B	seed	56	Morphospecies
Feb	30_0	Feb_30_0	30	11	0	2	6	1	B	fruit	9	Euphorbiaceae
Feb	30_0	Feb_30_0	30	11	0	2	6	1	B	fruit	26	Vismia ferruginea
Feb	30_0	Feb_30_0	30	11	0	2	6	1	B	seed	61	Morphospecies
Feb	30_0	Feb_30_0	30	11	0	2	6	1	B	fruit	7	Morphospecies
Feb	30_0	Feb_30_0	30	11	0	2	6	2	B	fruit	3	Tapirira guianensis
Feb	30_0	Feb_30_0	30	11	0	2	30	1	A	fruit	108	Sloanea
Feb	30_20	Feb_30_20	30	11	20	3	6	1	B	fruit	9	Euphorbiaceae
Feb	30_20	Feb_30_20	30	11	20	3	6	5	B	fruit	26	Vismia ferruginea
Feb	30_20	Feb_30_20	30	11	20	3	15	2	B	fruit	26	Vismia ferruginea
Feb	30_40	Feb_30_40	30	11	40	4						Morphospecies
Feb	30_60	Feb_30_60	30	11	60	5						Morphospecies
Feb	30_80	Feb_30_80	30	11	80	6	30	29	A	winged fruit	51	Malpiguiaceae - liana
Feb	30_100	Feb_30_100	30	11	100	7	3	1	B	seed	56	Morphospecies
Feb	30_100	Feb_30_100	30	11	100	7	6	1	B	fruit	34	Morphospecies
Feb	30_100	Feb_30_100	30	11	100	7	6	1	B	fruit	6	Morphospecies
Feb	30_100	Feb_30_100	30	11	100	7	30	4	A	winged fruit	51	Malpiguiaceae - liana
Feb	300_-20	Feb_300_-20	300	mature	-20	1	6	1	B	fruit	6	Morphospecies
Feb	300_0	Feb_300_0	300	11	0	2	6	2	B	fruit	10	Morphospecies
Feb	300_0	Feb_300_0	300	11	0	2	15	1	B	pods	20	Fabaceae
Feb	300_20	Feb_300_20	300	11	20	3	3	1	B	seed	28	Morphospecies
Feb	300_20	Feb_300_20	300	11	20	3	6	2	B	seed	60	Morphospecies
Feb	300_20	Feb_300_20	300	11	20	3	6	1	B	fruit	6	Morphospecies
Feb	300_20	Feb_300_20	300	11	20	3	6	4	B	fruit	10	Morphospecies
Feb	300_20	Feb_300_20	300	11	20	3	15	3	A	fruit	13	Tibouchina elegans
Feb	300_20	Feb_300_20	300	11	20	3	15	2	B	fruit	10	Morphospecies
Feb	300_20	Feb_300_20	300	11	20	3	30	2	A	winged fruit	51	Malpiguiaceae - liana
Feb	300_40	Feb_300_40	300	11	40	4	6	1	B	seed	60	Morphospecies
Feb	300_40	Feb_300_40	300	11	40	4	6	4	B	fruit	26	Vismia ferruginea
Feb	300_40	Feb_300_40	300	11	40	4	15	14	B	fruit	26	Vismia ferruginea
Feb	300_60	Feb_300_60	300	11	60	5	15	4	B	fruit	46	Henriettea succosa
Feb	300_60	Feb_300_60	300	11	60	5	30	3	A	winged fruit	51	Malpiguiaceae - liana
Feb	300_80	Feb_300_80	300	11	80	6	15	2	A	fruit	13	Tibouchina elegans
Feb	300_100	Feb_300_100	300	11	100	7	15	2	A	fruit	13	Tibouchina elegans
Feb	7_-20	Feb_7_-20	7	mature	-20	1	15	1	B	fruit	85	Pera glabrata
Feb	7_-20	Feb_7_-20	7	mature	-20	1	60	1	B	pods	128	Macrolobium latifolium
Feb	7_0	Feb_7_0	7	11	0	2	6	1	B	fruit	52	Schefflera morototoni
Feb	7_0	Feb_7_0	7	11	0	2	15	2	B	fruit	68	Morphospecies
Feb	7_20	Feb_7_20	7	11	20	3	6	1	B	fruit	37	Morphospecies
Feb	7_20	Feb_7_20	7	11	20	3	6	1	B	fruit	111	Morphospecies
Feb	7_20	Feb_7_20	7	11	20	3	15	1	B	fruit	37	Morphospecies
Feb	7_20	Feb_7_20	7	11	20	3	15	1	A	fruit	13	Tibouchina elegans
Feb	7_40	Feb_7_40	7	11	40	4						Morphospecies
Feb	7_60	Feb_7_60	7	11	60	5	6	8	B	fruit	37	Morphospecies
Feb	7_60	Feb_7_60	7	11	60	5	15	4	B	fruit	111	Morphospecies
Feb	7_80	Feb_7_80	7	11	80	6						Morphospecies
Feb	7_100	Feb_7_100	7	11	100	7	6	1	B	fruit	26	Vismia ferruginea
Feb	11_-20	Feb_11_-20	11	mature	-20	1	6	2	B	fruit	38	Morphospecies
Feb	11_-20	Feb_11_-20	11	mature	-20	1	15	1	B	fruit	46	Henriettea succosa
Feb	11_-20	Feb_11_-20	11	mature	-20	1	15	1	B	fruit	26	Vismia ferruginea
Feb	11_-20	Feb_11_-20	11	mature	-20	1	15	4	B	fruit	38	Morphospecies
Feb	11_0	Feb_11_0	11	24	0	2	15	7	A	fruit	13	Tibouchina elegans
Feb	11_0	Feb_11_0	11	24	0	2	15	4	B	seed	8	Euterpe edulis
Feb	11_20	Feb_11_20	11	24	20	3						Morphospecies
Feb	11_40	Feb_11_40	11	24	40	4	6	8	B	fruit	68	Morphospecies
Feb	11_40	Feb_11_40	11	24	40	4	15	6	B	fruit	112	Myrsine
Feb	11_40	Feb_11_40	11	24	40	4	30	1	B	fruit	112	Myrsine
Feb	11_60	Feb_11_60	11	24	60	5	6	11	B	fruit	69	Morphospecies
Feb	11_60	Feb_11_60	11	24	60	5	15	2	B	seed	113	Myrtaceae
Feb	11_80	Feb_11_80	11	24	80	6	15	1	B	fruit	38	Morphospecies
Feb	11_80	Feb_11_80	11	24	80	6	30	1	A	fruit	13	Tibouchina elegans
Feb	11_80	Feb_11_80	11	24	80	6	60	1	B	pods	88	Balizia pedicellaris
Feb	11_100	Feb_11_100	11	24	100	7	15	1	B	fruit	45	Salzmannia nitida
Feb	16_-20	Feb_16_-20	16	mature	-20	1	3	1	B	seed	60	Morphospecies
Feb	16_-20	Feb_16_-20	16	mature	-20	1	3	2	B	seed	114	Morphospecies
Feb	16_0	Feb_16_0	16	24	0	2	6	1	B	fruit	26	Vismia ferruginea
Feb	16_0	Feb_16_0	16	24	0	2	15	4	A	fruit	13	Tibouchina elegans
Feb	16_0	Feb_16_0	16	24	0	2	30	3	A	winged fruit	51	Malpiguiaceae - liana
Feb	16_20	Feb_16_20	16	24	20	3	3	6	B	fruit	72	Tiririca
Feb	16_20	Feb_16_20	16	24	20	3	3	2	B	fruit	34	Morphospecies
Feb	16_20	Feb_16_20	16	24	20	3	6	3	A	fruit	13	Tibouchina elegans
Feb	16_20	Feb_16_20	16	24	20	3	15	19	B	fruit	26	Vismia ferruginea
Feb	16_20	Feb_16_20	16	24	20	3	30	26	B	fruit	46	Henriettea succosa
Feb	16_40	Feb_16_40	16	24	40	4						Morphospecies
Feb	16_60	Feb_16_60	16	24	60	5	6	5	A	winged fruit	73	liana
Feb	16_60	Feb_16_60	16	24	60	5	15	4	A	winged fruit	73	liana
Feb	16_80	Feb_16_80	16	24	80	6						Morphospecies
Feb	16_100	Feb_16_100	16	24	100	7	30	5	A	winged fruit	51	Malpiguiaceae - liana
Feb	19_-20	Feb_19_-20	19	mature	-20	1	6	1	B	fruit	3	Tapirira guianensis
Feb	19_-20	Feb_19_-20	19	mature	-20	1	15	4	B	seed	115	Myrtaceae
Feb	19_-20	Feb_19_-20	19	mature	-20	1	15	2	B	fruit	85	Pera glabrata
Feb	19_-20	Feb_19_-20	19	mature	-20	1	15	13	B	fruit	38	Morphospecies
Feb	19_0	Feb_19_0	19	11	0	2						Morphospecies
Feb	19_20	Feb_19_20	19	11	20	3	6	1	B	fruit	6	Morphospecies
Feb	19_40	Feb_19_40	19	11	40	4						Morphospecies
Feb	19_60	Feb_19_60	19	11	60	5	6	5	B	fruit	112	Myrsine
Feb	19_60	Feb_19_60	19	11	60	5	15	1	B	fruit	7	Morphospecies
Feb	19_60	Feb_19_60	19	11	60	5	15	2	B	fruit	112	Myrsine
Feb	19_80	Feb_19_80	19	11	80	6						Morphospecies
Feb	19_100	Feb_19_100	19	11	100	7	6	1	B	fruit	52	Schefflera morototoni
Feb	19_100	Feb_19_100	19	11	100	7	15	1	B	fruit	82	Myrtaceae
Feb	22_-20	Feb_22_-20	22	mature	-20	1	6	1	B	fruit	52	Schefflera morototoni
Feb	22_-20	Feb_22_-20	22	mature	-20	1	15	1	B	fruit	76	Morphospecies
Feb	22_-20	Feb_22_-20	22	mature	-20	1	30	1	B	seed	14	Rutaceae
Feb	22_0	Feb_22_0	22	24	0	2	6	3	B	fruit	26	Vismia ferruginea
Feb	22_0	Feb_22_0	22	24	0	2	6	22	B	fruit	76	Morphospecies
Feb	22_0	Feb_22_0	22	24	0	2	15	87	B	fruit	76	Morphospecies
Feb	22_20	Feb_22_20	22	24	20	3	15	2	B	fruit	71	Margaritaria nobilis
Feb	22_40	Feb_22_40	22	24	40	4	15	1	B	fruit	109	Morphospecies
Feb	22_60	Feb_22_60	22	24	60	5						Morphospecies
Feb	22_80	Feb_22_80	22	24	80	6	15	1	B	fruit	3	Tapirira guianensis
Feb	22_100	Feb_22_100	22	24	100	7	15	3	B	fruit	46	Henriettea succosa
Feb	22_100	Feb_22_100	22	24	100	7	15	19	A	fruit	13	Tibouchina elegans
Feb	23_-20	Feb_23_-20	23	mature	-20	1	15	4	B	fruit	82	Myrtaceae
Feb	23_-20	Feb_23_-20	23	mature	-20	1	15	1	A	fruit	13	Tibouchina elegans
Feb	23_-20	Feb_23_-20	23	mature	-20	1	60	1	B	fruit	86	Pradosia bahiensis
Feb	23_0	Feb_23_0	23	40	0	2	6	1	B	fruit	52	Schefflera morototoni
Feb	23_0	Feb_23_0	23	40	0	2	6	1	B	fruit	68	Morphospecies
Feb	23_0	Feb_23_0	23	40	0	2	6	1	B	fruit	69	Morphospecies
Feb	23_0	Feb_23_0	23	40	0	2	15	4	B	seed	41	Sapotaceae
Feb	23_0	Feb_23_0	23	40	0	2	30	17	B	fruit	86	Pradosia bahiensis
Feb	23_0	Feb_23_0	23	40	0	2	60	36	B	fruit	86	Pradosia bahiensis
Feb	23_20	Feb_23_20	23	40	20	3	3	2	B	seed	61	Morphospecies
Feb	23_20	Feb_23_20	23	40	20	3	15	5	B	fruit	45	Salzmannia nitida
Feb	23_20	Feb_23_20	23	40	20	3	60	2	A	seed	17	Aspidosperma thomasii
Feb	23_40	Feb_23_40	23	40	40	4	3	1	B	seed	114	Morphospecies
Feb	23_40	Feb_23_40	23	40	40	4	15	1	B	fruit	4	Morphospecies
Feb	23_60	Feb_23_60	23	40	60	5	6	1	B	fruit	45	Salzmannia nitida
Feb	23_60	Feb_23_60	23	40	60	5	15	1	B	fruit	46	Henriettea succosa
Feb	23_80	Feb_23_80	23	40	80	6	6	1	B	fruit	46	Henriettea succosa
Feb	23_80	Feb_23_80	23	40	80	6	6	3	B	fruit	3	Tapirira guianensis
Feb	23_80	Feb_23_80	23	40	80	6	15	9	A	fruit	13	Tibouchina elegans
Feb	23_80	Feb_23_80	23	40	80	6	15	19	B	fruit	45	Salzmannia nitida
Feb	23_100	Feb_23_100	23	40	100	7	6	1	B	fruit	3	Tapirira guianensis
Feb	23_100	Feb_23_100	23	40	100	7	6	2	B	fruit	45	Salzmannia nitida
Feb	24_-20	Feb_24_-20	24	mature	-20	1	3	3	B	seed	28	Morphospecies
Feb	24_-20	Feb_24_-20	24	mature	-20	1	6	1	B	fruit	3	Tapirira guianensis
Feb	24_-20	Feb_24_-20	24	mature	-20	1	15	1	B	fruit	3	Tapirira guianensis
Feb	24_-20	Feb_24_-20	24	mature	-20	1	15	1	B	fruit	45	Salzmannia nitida
Feb	24_0	Feb_24_0	24	40	0	2	6	1	B	fruit	3	Tapirira guianensis
Feb	24_0	Feb_24_0	24	40	0	2	6	2	B	fruit	45	Salzmannia nitida
Feb	24_0	Feb_24_0	24	40	0	2	15	1	B	fruit	4	Morphospecies
Feb	24_0	Feb_24_0	24	40	0	2	15	1	B	seed	55	Morphospecies
Feb	24_0	Feb_24_0	24	40	0	2	15	24	B	fruit	45	Salzmannia nitida
Feb	24_20	Feb_24_20	24	40	20	3						Morphospecies
Feb	24_40	Feb_24_40	24	40	40	4						Morphospecies
Feb	24_60	Feb_24_60	24	40	60	5						Morphospecies
Feb	24_80	Feb_24_80	24	40	80	6	3	2	B	seed	56	Morphospecies
Feb	24_80	Feb_24_80	24	40	80	6	6	1	B	fruit	6	Morphospecies
Feb	24_100	Feb_24_100	24	40	100	7						Morphospecies
Feb	26_-20	Feb_26_-20	26	mature	-20	1	15	4	B	fruit	96	Myrtaceae
Feb	26_0	Feb_26_0	26	24	0	2	15	3	B	fruit	26	Vismia ferruginea
Feb	26_0	Feb_26_0	26	24	0	2	15	1	B	fruit	45	Salzmannia nitida
Feb	26_0	Feb_26_0	26	24	0	2	15	2	A	winged fruit	73	liana
Feb	26_0	Feb_26_0	26	24	0	2	60	1	B	fruit	97	Couepia
Feb	26_20	Feb_26_20	26	24	20	3	15	2	B	fruit	26	Vismia ferruginea
Feb	26_40	Feb_26_40	26	24	40	4	3	1	B	fruit	111	Morphospecies
Feb	26_40	Feb_26_40	26	24	40	4	6	3	B	fruit	111	Morphospecies
Feb	26_40	Feb_26_40	26	24	40	4	15	1	A	fruit	13	Tibouchina elegans
Feb	26_40	Feb_26_40	26	24	40	4	15	2	B	fruit	45	Salzmannia nitida
Feb	26_40	Feb_26_40	26	24	40	4	15	2	B	fruit	3	Tapirira guianensis
Feb	26_60	Feb_26_60	26	24	60	5	6	1	B	fruit	6	Morphospecies
Feb	26_60	Feb_26_60	26	24	60	5	15	1	B	seed	116	Morphospecies
Feb	26_60	Feb_26_60	26	24	60	5	15	7	B	fruit	45	Salzmannia nitida
Feb	26_80	Feb_26_80	26	24	80	6	3	1	B	fruit	34	Morphospecies
Feb	26_80	Feb_26_80	26	24	80	6	6	1	B	fruit	6	Morphospecies
Feb	26_80	Feb_26_80	26	24	80	6	6	9	B	fruit	10	Morphospecies
Feb	26_80	Feb_26_80	26	24	80	6	15	8	B	fruit	45	Salzmannia nitida
Feb	26_100	Feb_26_100	26	24	100	7	15	4	A	fruit	13	Tibouchina elegans
Feb	26_100	Feb_26_100	26	24	100	7	15	1	B	fruit	89	Euphorbiaceae
Feb	27_-20	Feb_27_-20	27	mature	-20	1	3	1	B	seed	74	herb like
Feb	27_-20	Feb_27_-20	27	mature	-20	1	3	2	B	seed	28	Morphospecies
Feb	27_-20	Feb_27_-20	27	mature	-20	1	6	1	B	fruit	10	Morphospecies
Feb	27_-20	Feb_27_-20	27	mature	-20	1	15	21	B	fruit	45	Salzmannia nitida
Feb	27_0	Feb_27_0	27	24	0	2	6	1	B	fruit	6	Morphospecies
Feb	27_0	Feb_27_0	27	24	0	2	15	19	A	fruit	13	Tibouchina elegans
Feb	27_20	Feb_27_20	27	24	20	3	6	3	B	fruit	9	Euphorbiaceae
Feb	27_20	Feb_27_20	27	24	20	3	6	1	B	seed	60	Morphospecies
Feb	27_20	Feb_27_20	27	24	20	3	15	3	B	fruit	46	Henriettea succosa
Feb	27_20	Feb_27_20	27	24	20	3	15	6	A	fruit	13	Tibouchina elegans
Feb	27_20	Feb_27_20	27	24	20	3	15	1	B	fruit	85	Pera glabrata
Feb	27_20	Feb_27_20	27	24	20	3	15	5	B	fruit	45	Salzmannia nitida
Feb	27_40	Feb_27_40	27	24	40	4	3	2	B	fruit	72	Tiririca
Feb	27_40	Feb_27_40	27	24	40	4	6	24	A	achene	1	Asteraceae
Feb	27_40	Feb_27_40	27	24	40	4	6	1	B	fruit	89	Euphorbiaceae
Feb	27_40	Feb_27_40	27	24	40	4	15	1	B	fruit	45	Salzmannia nitida
Feb	27_40	Feb_27_40	27	24	40	4	15	3	B	fruit	46	Henriettea succosa
Feb	27_60	Feb_27_60	27	24	60	5	6	90	A	achene	1	Asteraceae
Feb	27_60	Feb_27_60	27	24	60	5	6	3	B	fruit	45	Salzmannia nitida
Feb	27_60	Feb_27_60	27	24	60	5	15	5	B	fruit	26	Vismia ferruginea
Feb	27_60	Feb_27_60	27	24	60	5	15	4	B	fruit	45	Salzmannia nitida
Feb	27_80	Feb_27_80	27	24	80	6	6	5	A	achene	1	Asteraceae
Feb	27_80	Feb_27_80	27	24	80	6	15	4	B	fruit	37	Morphospecies
Feb	27_80	Feb_27_80	27	24	80	6	15	1	A	fruit	13	Tibouchina elegans
Feb	27_80	Feb_27_80	27	24	80	6	15	1	B	fruit	119	Morphospecies
Feb	27_100	Feb_27_100	27	24	100	7	3	10	B	seed	74	herb like
Feb	27_100	Feb_27_100	27	24	100	7	6	1	B	seed	56	Morphospecies
Feb	27_100	Feb_27_100	27	24	100	7	6	6	B	fruit	21	Miconia
Feb	27_100	Feb_27_100	27	24	100	7	6	1	B	fruit	37	Morphospecies
Feb	27_100	Feb_27_100	27	24	100	7	6	2	B	fruit	6	Morphospecies
Feb	27_100	Feb_27_100	27	24	100	7	6	6	B	fruit	3	Tapirira guianensis
Feb	27_100	Feb_27_100	27	24	100	7	15	2	B	fruit	26	Vismia ferruginea
Feb	27_100	Feb_27_100	27	24	100	7	15	1	B	fruit	45	Salzmannia nitida
Feb	28_-20	Feb_28_-20	28	mature	-20	1	6	1	A	achene	1	Asteraceae
Feb	28_-20	Feb_28_-20	28	mature	-20	1	30	1	B	fruit	2	Malpiguiaceae
Feb	28_-20	Feb_28_-20	28	mature	-20	1	60	2	B	pods	120	Bauhinia melastomatoides
Feb	28_0	Feb_28_0	28	11	0	2	15	1	A	fruit	13	Tibouchina elegans
Feb	28_0	Feb_28_0	28	11	0	2	15	1	B	fruit	45	Salzmannia nitida
Feb	28_0	Feb_28_0	28	11	0	2	60	1	B	fruit	97	Couepia
Feb	28_20	Feb_28_20	28	11	20	3						Morphospecies
Feb	28_40	Feb_28_40	28	11	40	4	15	1	A	fruit	13	Tibouchina elegans
Feb	28_40	Feb_28_40	28	11	40	4	30	1	A	winged fruit	51	Malpiguiaceae - liana
Feb	28_60	Feb_28_60	28	11	60	5	6	1	B	fruit	52	Schefflera morototoni
Feb	28_60	Feb_28_60	28	11	60	5	15	1	B	fruit	22	Morphospecies
Feb	28_80	Feb_28_80	28	11	80	6	6	1	B	seed	99	Brachiaria
Feb	28_80	Feb_28_80	28	11	80	6	6	1	B	fruit	6	Morphospecies
Feb	28_100	Feb_28_100	28	11	100	7						Morphospecies
Mar	1_-20	Mar_1_-20	1	mature	-20	1	3	1	B	seed	28	Morphospecies
Mar	1_-20	Mar_1_-20	1	mature	-20	1	15	1	B	fruit	123	Ficus
Mar	1_0	Mar_1_0	1	40	0	2	3	1	B	seed	28	Morphospecies
Mar	1_0	Mar_1_0	1	40	0	2	6	2	A	achene	1	Asteraceae
Mar	1_0	Mar_1_0	1	40	0	2	15	1	A	winged fruit	121	Morphospecies
Mar	1_0	Mar_1_0	1	40	0	2	15	1	A	achene	1	Asteraceae
Mar	1_0	Mar_1_0	1	40	0	2	15	1	B	fruit	87	Morphospecies
Mar	1_0	Mar_1_0	1	40	0	2	30	1	A	seed	124	Bignoniaceae
Mar	1_20	Mar_1_20	1	40	20	3	6	5	A	achene	1	Asteraceae
Mar	1_40	Mar_1_40	1	40	40	4	15	2	A	achene	1	Asteraceae
Mar	1_40	Mar_1_40	1	40	40	4	30	2	A	seed	124	Bignoniaceae
Mar	1_60	Mar_1_60	1	40	60	5	3	1	B	fruit	34	Morphospecies
Mar	1_60	Mar_1_60	1	40	60	5	6	1	B	seed	60	Morphospecies
Mar	1_60	Mar_1_60	1	40	60	5	6	4	A	achene	1	Asteraceae
Mar	1_60	Mar_1_60	1	40	60	5	15	1	B	seed	125	Morphospecies
Mar	1_80	Mar_1_80	1	40	80	6						Morphospecies
Mar	1_100	Mar_1_100	1	40	100	7	6	1	B	fruit	6	Morphospecies
Mar	1_100	Mar_1_100	1	40	100	7	15	1	B	fruit	45	Salzmannia nitida
Mar	2_-20	Mar_2_-20	2	mature	-20	1						Morphospecies
Mar	2_0	Mar_2_0	2	40	0	2						Morphospecies
Mar	2_20	Mar_2_20	2	40	20	3	6	1	A	achene	1	Asteraceae
Mar	2_20	Mar_2_20	2	40	20	3	15	4	B	fruit	46	Henriettea succosa
Mar	2_40	Mar_2_40	2	40	40	4	30	2	B	fruit	46	Henriettea succosa
Mar	2_40	Mar_2_40	2	40	40	4	30	1	A	winged fruit	51	Malpiguiaceae - liana
Mar	2_40	Mar_2_40	2	40	40	4	30	1	B	fruit	38	Morphospecies
Mar	2_60	Mar_2_60	2	40	60	5	6	4	B	fruit	6	Morphospecies
Mar	2_60	Mar_2_60	2	40	60	5	6	1	B	fruit	46	Henriettea succosa
Mar	2_60	Mar_2_60	2	40	60	5	15	1	A	winged fruit	73	liana
Mar	2_60	Mar_2_60	2	40	60	5	15	5	B	fruit	46	Henriettea succosa
Mar	2_60	Mar_2_60	2	40	60	5	30	1	B	fruit	46	Henriettea succosa
Mar	2_80	Mar_2_80	2	40	80	6	3	1	B	fruit	72	Tiririca
Mar	2_80	Mar_2_80	2	40	80	6	30	1	A	winged fruit	51	Malpiguiaceae - liana
Mar	2_100	Mar_2_100	2	40	100	7	15	2	B	fruit	46	Henriettea succosa
Mar	2_100	Mar_2_100	2	40	100	7	30	1	A	winged fruit	51	Malpiguiaceae - liana
Mar	2_100	Mar_2_100	2	40	100	7	30	1	B	fruit	46	Henriettea succosa
Mar	3_-20	Mar_3_-20	3	mature	-20	1	3	1	B	seed	61	Morphospecies
Mar	3_-20	Mar_3_-20	3	mature	-20	1	15	1	B	fruit	26	Vismia ferruginea
Mar	3_0	Mar_3_0	3	40	0	2	3	32	B	fruit	34	Morphospecies
Mar	3_0	Mar_3_0	3	40	0	2	15	2	B	fruit	26	Vismia ferruginea
Mar	3_0	Mar_3_0	3	40	0	2	15	1	B	seed	58	Morphospecies
Mar	3_0	Mar_3_0	3	40	0	2	15	1	B	seed	126	Fabaceae
Mar	3_20	Mar_3_20	3	40	20	3	6	1	B	fruit	52	Schefflera morototoni
Mar	3_40	Mar_3_40	3	40	40	4	6	1	B	fruit	52	Schefflera morototoni
Mar	3_40	Mar_3_40	3	40	40	4	15	1	B	seed	116	Morphospecies
Mar	3_60	Mar_3_60	3	40	60	5	3	7	B	fruit	34	Morphospecies
Mar	3_80	Mar_3_80	3	40	80	6	6	1	B	seed	11	Morphospecies
Mar	3_80	Mar_3_80	3	40	80	6	15	1	B	fruit	38	Morphospecies
Mar	3_80	Mar_3_80	3	40	80	6	30	2	B	seed	11	Morphospecies
Mar	3_100	Mar_3_100	3	40	100	7						Morphospecies
Mar	30_-20	Mar_30_-20	30	mature	-20	1	30	2	A	fruit	64	Vochysia acuminata
Mar	30_0	Mar_30_0	30	11	0	2	6	3	B	fruit	9	Euphorbiaceae
Mar	30_20	Mar_30_20	30	11	20	3	6	1	B	seed	131	Morphospecies
Mar	30_20	Mar_30_20	30	11	20	3	15	1	B	seed	131	Morphospecies
Mar	30_20	Mar_30_20	30	11	20	3	30	1	B	seed	131	Morphospecies
Mar	30_40	Mar_30_40	30	11	40	4						Morphospecies
Mar	30_60	Mar_30_60	30	11	60	5	30	1	A	winged fruit	51	Malpiguiaceae - liana
Mar	30_80	Mar_30_80	30	11	80	6	6	4	B	fruit	6	Morphospecies
Mar	30_80	Mar_30_80	30	11	80	6	15	2	A	winged fruit	51	Malpiguiaceae - liana
Mar	30_80	Mar_30_80	30	11	80	6	30	6	A	winged fruit	51	Malpiguiaceae - liana
Mar	30_100	Mar_30_100	30	11	100	7	3	1	B	fruit	12	Rutaceae
Mar	30_100	Mar_30_100	30	11	100	7	6	9	B	seed	122	Morphospecies
Mar	30_100	Mar_30_100	30	11	100	7	15	1	A	winged fruit	51	Malpiguiaceae - liana
Mar	30_100	Mar_30_100	30	11	100	7	30	3	A	winged fruit	51	Malpiguiaceae - liana
Mar	300_-20	Mar_300_-20	300	mature	-20	1						Morphospecies
Mar	300_0	Mar_300_0	300	11	0	2						Morphospecies
Mar	300_20	Mar_300_20	300	11	20	3	6	1	B	fruit	10	Morphospecies
Mar	300_20	Mar_300_20	300	11	20	3	15	4	B	fruit	10	Morphospecies
Mar	300_40	Mar_300_40	300	11	40	4	6	3	B	seed	60	Morphospecies
Mar	300_40	Mar_300_40	300	11	40	4	6	2	B	fruit	46	Henriettea succosa
Mar	300_40	Mar_300_40	300	11	40	4	6	2	B	fruit	26	Vismia ferruginea
Mar	300_40	Mar_300_40	300	11	40	4	15	5	B	fruit	26	Vismia ferruginea
Mar	300_60	Mar_300_60	300	11	60	5						Morphospecies
Mar	300_80	Mar_300_80	300	11	80	6	3	1	B	fruit	72	Tiririca
Mar	300_80	Mar_300_80	300	11	80	6	30	2	A	winged fruit	51	Malpiguiaceae - liana
Mar	300_100	Mar_300_100	300	11	100	7	6	3	B	fruit	127	Clidemia
Mar	300_100	Mar_300_100	300	11	100	7	15	3	B	fruit	127	Clidemia
Mar	7_-20	Mar_7_-20	7	mature	-20	1	60	1	B	pods	128	Macrolobium latifolium
Mar	7_0	Mar_7_0	7	11	0	2						Morphospecies
Mar	7_20	Mar_7_20	7	11	20	3						Morphospecies
Mar	7_40	Mar_7_40	7	11	40	4	15	1	B	fruit	38	Morphospecies
Mar	7_60	Mar_7_60	7	11	60	5	6	5	B	fruit	111	Morphospecies
Mar	7_60	Mar_7_60	7	11	60	5	15	4	B	fruit	37	Morphospecies
Mar	7_80	Mar_7_80	7	11	80	6						Morphospecies
Mar	7_100	Mar_7_100	7	11	100	7	15	4	B	fruit	129	Vismia latifolia
Mar	11_-20	Mar_11_-20	11	mature	-20	1	6	2	B	fruit	46	Henriettea succosa
Mar	11_-20	Mar_11_-20	11	mature	-20	1	15	3	B	fruit	46	Henriettea succosa
Mar	11_-20	Mar_11_-20	11	mature	-20	1	15	2	B	fruit	22	Morphospecies
Mar	11_0	Mar_11_0	11	24	0	2	3	1	B	seed	28	Morphospecies
Mar	11_0	Mar_11_0	11	24	0	2	15	1	A	fruit	13	Tibouchina elegans
Mar	11_0	Mar_11_0	11	24	0	2	15	2	B	fruit	95	Morphospecies
Mar	11_0	Mar_11_0	11	24	0	2	15	1	B	fruit	9	Euphorbiaceae
Mar	11_0	Mar_11_0	11	24	0	2	30	1	A	winged fruit	51	Malpiguiaceae - liana
Mar	11_0	Mar_11_0	11	24	0	2	30	1	B	fruit	110	Morphospecies
Mar	11_20	Mar_11_20	11	24	20	3	6	1	B	fruit	112	Myrsine
Mar	11_20	Mar_11_20	11	24	20	3	15	1	A	winged fruit	51	Malpiguiaceae - liana
Mar	11_20	Mar_11_20	11	24	20	3	15	2	B	fruit	112	Myrsine
Mar	11_40	Mar_11_40	11	24	40	4	15	1	A	fruit	13	Tibouchina elegans
Mar	11_60	Mar_11_60	11	24	60	5						Morphospecies
Mar	11_80	Mar_11_80	11	24	80	6						Morphospecies
Mar	11_100	Mar_11_100	11	24	100	7	30	2	B	seed	131	Morphospecies
Mar	11_100	Mar_11_100	11	24	100	7	60	1	B	seed	131	Morphospecies
Mar	16_-20	Mar_16_-20	16	mature	-20	1						Morphospecies
Mar	16_0	Mar_16_0	16	24	0	2						Morphospecies
Mar	16_20	Mar_16_20	16	24	20	3	3	10	B	seed	28	Morphospecies
Mar	16_20	Mar_16_20	16	24	20	3	6	7	B	fruit	26	Vismia ferruginea
Mar	16_20	Mar_16_20	16	24	20	3	15	4	B	fruit	46	Henriettea succosa
Mar	16_20	Mar_16_20	16	24	20	3	15	1	A	fruit	13	Tibouchina elegans
Mar	16_20	Mar_16_20	16	24	20	3	15	31	B	fruit	26	Vismia ferruginea
Mar	16_20	Mar_16_20	16	24	20	3	30	9	B	fruit	46	Henriettea succosa
Mar	16_40	Mar_16_40	16	24	40	4	3	13	B	seed	28	Morphospecies
Mar	16_40	Mar_16_40	16	24	40	4	6	1	B	seed	61	Morphospecies
Mar	16_60	Mar_16_60	16	24	60	5	3	1	B	seed	28	Morphospecies
Mar	16_60	Mar_16_60	16	24	60	5	6	2	A	winged fruit	73	liana
Mar	16_60	Mar_16_60	16	24	60	5	15	3	A	winged fruit	73	liana
Mar	16_80	Mar_16_80	16	24	80	6	15	1	B	fruit	129	Vismia latifolia
Mar	16_100	Mar_16_100	16	24	100	7	6	1	A	fruit	81	carrapicho
Mar	16_100	Mar_16_100	16	24	100	7	15	1	B	achene	57	Asteraceae
Mar	19_-20	Mar_19_-20	19	mature	-20	1	15	1	B	fruit	38	Morphospecies
Mar	19_-20	Mar_19_-20	19	mature	-20	1	15	1	B	fruit	16	Euphorbiaceae
Mar	19_-20	Mar_19_-20	19	mature	-20	1	15	1	B	fruit	87	Morphospecies
Mar	19_-20	Mar_19_-20	19	mature	-20	1	15	1	B	fruit	132	Morphospecies
Mar	19_-20	Mar_19_-20	19	mature	-20	1	15	11	B	fruit	22	Morphospecies
Mar	19_0	Mar_19_0	19	11	0	2						Morphospecies
Mar	19_20	Mar_19_20	19	11	20	3	6	1	B	fruit	50	Morphospecies
Mar	19_40	Mar_19_40	19	11	40	4	6	1	B	seed	60	Morphospecies
Mar	19_60	Mar_19_60	19	11	60	5	15	3	B	fruit	112	Myrsine
Mar	19_60	Mar_19_60	19	11	60	5	15	2	B	fruit	87	Morphospecies
Mar	19_80	Mar_19_80	19	11	80	6	15	1	B	fruit	46	Henriettea succosa
Mar	19_100	Mar_19_100	19	11	100	7	6	1	B	fruit	46	Henriettea succosa
Mar	19_100	Mar_19_100	19	11	100	7	15	1	B	fruit	46	Henriettea succosa
Mar	19_100	Mar_19_100	19	11	100	7	30	1	B	fruit	46	Henriettea succosa
Mar	22_-20	Mar_22_-20	22	mature	-20	1	6	1	B	fruit	139	Morphospecies
Mar	22_-20	Mar_22_-20	22	mature	-20	1	6	2	B	fruit	76	Morphospecies
Mar	22_-20	Mar_22_-20	22	mature	-20	1	15	74	B	fruit	76	Morphospecies
Mar	22_-20	Mar_22_-20	22	mature	-20	1	30	1	A	seed	124	Bignoniaceae
Mar	22_0	Mar_22_0	22	24	0	2	15	2	B	fruit	76	Morphospecies
Mar	22_0	Mar_22_0	22	24	0	2	30	2	B	seed	14	Rutaceae
Mar	22_20	Mar_22_20	22	24	20	3	15	7	B	fruit	71	Margaritaria nobilis
Mar	22_40	Mar_22_40	22	24	40	4						Morphospecies
Mar	22_60	Mar_22_60	22	24	60	5	6	1	B	seed	130	Morphospecies
Mar	22_80	Mar_22_80	22	24	80	6						Morphospecies
Mar	22_100	Mar_22_100	22	24	100	7	15	6	A	fruit	13	Tibouchina elegans
Mar	23_-20	Mar_23_-20	23	mature	-20	1	15	1	B	fruit	37	Morphospecies
Mar	23_-20	Mar_23_-20	23	mature	-20	1	30	1	B	fruit	82	Myrtaceae
Mar	23_-20	Mar_23_-20	23	mature	-20	1	60	1	A	winged fruit	93	Paullinia
Mar	23_0	Mar_23_0	23	40	0	2	15	1	B	fruit	96	Myrtaceae
Mar	23_0	Mar_23_0	23	40	0	2	30	3	B	fruit	86	Pradosia bahiensis
Mar	23_0	Mar_23_0	23	40	0	2	60	22	B	fruit	86	Pradosia bahiensis
Mar	23_20	Mar_23_20	23	40	20	3	3	26	B	seed	61	Morphospecies
Mar	23_20	Mar_23_20	23	40	20	3	6	1	B	seed	60	Morphospecies
Mar	23_20	Mar_23_20	23	40	20	3	15	1	B	fruit	45	Salzmannia nitida
Mar	23_40	Mar_23_40	23	40	40	4	6	10	B	fruit	12	Rutaceae
Mar	23_40	Mar_23_40	23	40	40	4	15	1	B	fruit	89	Euphorbiaceae
Mar	23_40	Mar_23_40	23	40	40	4	60	1	A	winged fruit	93	Paullinia
Mar	23_60	Mar_23_60	23	40	60	5	3	1	B	seed	28	Morphospecies
Mar	23_60	Mar_23_60	23	40	60	5	6	1	B	seed	60	Morphospecies
Mar	23_60	Mar_23_60	23	40	60	5	6	1	B	seed	11	Morphospecies
Mar	23_60	Mar_23_60	23	40	60	5	15	10	B	fruit	45	Salzmannia nitida
Mar	23_80	Mar_23_80	23	40	80	6	15	1	B	fruit	46	Henriettea succosa
Mar	23_80	Mar_23_80	23	40	80	6	30	1	A	seed	124	Bignoniaceae
Mar	23_100	Mar_23_100	23	40	100	7	6	1	B	fruit	6	Morphospecies
Mar	23_100	Mar_23_100	23	40	100	7	15	1	B	fruit	7	Morphospecies
Mar	23_100	Mar_23_100	23	40	100	7	15	2	B	fruit	45	Salzmannia nitida
Mar	23_100	Mar_23_100	23	40	100	7	60	1	A	fruit	134	samara
Mar	24_-20	Mar_24_-20	24	mature	-20	1	6	8	B	young fruit	33	Morphospecies
Mar	24_-20	Mar_24_-20	24	mature	-20	1	15	1	B	young fruit	33	Morphospecies
Mar	24_0	Mar_24_0	24	40	0	2	6	4	B	fruit	133	Myrcia splendens
Mar	24_0	Mar_24_0	24	40	0	2	15	9	B	fruit	45	Salzmannia nitida
Mar	24_20	Mar_24_20	24	40	20	3	6	1	B	fruit	52	Schefflera morototoni
Mar	24_20	Mar_24_20	24	40	20	3	30	1	B	pods	20	Fabaceae
Mar	24_40	Mar_24_40	24	40	40	4						Morphospecies
Mar	24_60	Mar_24_60	24	40	60	5	3	1	B	fruit	46	Henriettea succosa
Mar	24_80	Mar_24_80	24	40	80	6	6	1	B	fruit	3	Tapirira guianensis
Mar	24_80	Mar_24_80	24	40	80	6	15	1	B	fruit	45	Salzmannia nitida
Mar	24_100	Mar_24_100	24	40	100	7	6	1	B	fruit	26	Vismia ferruginea
Mar	26_-20	Mar_26_-20	26	mature	-20	1						Morphospecies
Mar	26_0	Mar_26_0	26	24	0	2						Morphospecies
Mar	26_20	Mar_26_20	26	24	20	3	15	1	B	fruit	3	Tapirira guianensis
Mar	26_40	Mar_26_40	26	24	40	4	6	1	B	fruit	45	Salzmannia nitida
Mar	26_40	Mar_26_40	26	24	40	4	15	1	A	fruit	13	Tibouchina elegans
Mar	26_60	Mar_26_60	26	24	60	5	6	3	B	fruit	12	Rutaceae
Mar	26_60	Mar_26_60	26	24	60	5	6	2	B	fruit	45	Salzmannia nitida
Mar	26_60	Mar_26_60	26	24	60	5	15	7	B	fruit	45	Salzmannia nitida
Mar	26_80	Mar_26_80	26	24	80	6	15	11	B	fruit	45	Salzmannia nitida
Mar	26_80	Mar_26_80	26	24	80	6	30	1	A	seed	183	Tabebuia elliptica
Mar	26_100	Mar_26_100	26	24	100	7	6	5	B	fruit	12	Rutaceae
Mar	26_100	Mar_26_100	26	24	100	7	15	2	A	fruit	13	Tibouchina elegans
Mar	27_-20	Mar_27_-20	27	mature	-20	1	15	1	A	fruit	13	Tibouchina elegans
Mar	27_-20	Mar_27_-20	27	mature	-20	1	30	1	B	fruit	137	seed with arils
Mar	27_0	Mar_27_0	27	24	0	2	3	1	B	fruit	34	Morphospecies
Mar	27_0	Mar_27_0	27	24	0	2	6	1	B	fruit	26	Vismia ferruginea
Mar	27_0	Mar_27_0	27	24	0	2	6	1	A	achene	1	Asteraceae
Mar	27_0	Mar_27_0	27	24	0	2	6	1	B	fruit	87	Morphospecies
Mar	27_0	Mar_27_0	27	24	0	2	15	4	A	fruit	13	Tibouchina elegans
Mar	27_20	Mar_27_20	27	24	20	3	6	1	B	fruit	26	Vismia ferruginea
Mar	27_20	Mar_27_20	27	24	20	3	6	4	A	achene	1	Asteraceae
Mar	27_20	Mar_27_20	27	24	20	3	15	1	B	fruit	26	Vismia ferruginea
Mar	27_20	Mar_27_20	27	24	20	3	15	1	B	seed	131	Morphospecies
Mar	27_20	Mar_27_20	27	24	20	3	30	1	B	fruit	129	Vismia latifolia
Mar	27_20	Mar_27_20	27	24	20	3	30	1	A	winged fruit	51	Malpiguiaceae - liana
Mar	27_20	Mar_27_20	27	24	20	3	30	2	B	fruit	46	Henriettea succosa
Mar	27_20	Mar_27_20	27	24	20	3	30	1	A	fruit	13	Tibouchina elegans
Mar	27_40	Mar_27_40	27	24	40	4	6	11	A	achene	1	Asteraceae
Mar	27_40	Mar_27_40	27	24	40	4	6	1	B	fruit	37	Morphospecies
Mar	27_40	Mar_27_40	27	24	40	4	6	1	B	fruit	52	Schefflera morototoni
Mar	27_40	Mar_27_40	27	24	40	4	15	1	B	fruit	26	Vismia ferruginea
Mar	27_60	Mar_27_60	27	24	60	5	6	40	A	achene	1	Asteraceae
Mar	27_60	Mar_27_60	27	24	60	5	6	1	B	fruit	45	Salzmannia nitida
Mar	27_60	Mar_27_60	27	24	60	5	6	1	B	fruit	138	Euphorbiaceae
Mar	27_60	Mar_27_60	27	24	60	5	15	1	B	fruit	26	Vismia ferruginea
Mar	27_60	Mar_27_60	27	24	60	5	15	4	B	fruit	45	Salzmannia nitida
Mar	27_80	Mar_27_80	27	24	80	6						Morphospecies
Mar	27_100	Mar_27_100	27	24	100	7	15	1	B	fruit	138	Euphorbiaceae
Mar	27_100	Mar_27_100	27	24	100	7	15	3	B	fruit	26	Vismia ferruginea
Mar	27_100	Mar_27_100	27	24	100	7	15	1	B	fruit	45	Salzmannia nitida
Mar	27_100	Mar_27_100	27	24	100	7	30	1	A	seed	124	Bignoniaceae
Mar	28_-20	Mar_28_-20	28	mature	-20	1	6	2	B	fruit	10	Morphospecies
Mar	28_-20	Mar_28_-20	28	mature	-20	1	60	1	B	seed	140	Swartzia reticulata
Mar	28_0	Mar_28_0	28	11	0	2	15	3	A	fruit	13	Tibouchina elegans
Mar	28_20	Mar_28_20	28	11	20	3	15	1	A	fruit	13	Tibouchina elegans
Mar	28_20	Mar_28_20	28	11	20	3	15	2	B	fruit	46	Henriettea succosa
Mar	28_20	Mar_28_20	28	11	20	3	15	1	B	fruit	26	Vismia ferruginea
Mar	28_40	Mar_28_40	28	11	40	4	15	2	A	fruit	13	Tibouchina elegans
Mar	28_60	Mar_28_60	28	11	60	5						Morphospecies
Mar	28_80	Mar_28_80	28	11	80	6	15	1	B	fruit	46	Henriettea succosa
Mar	28_100	Mar_28_100	28	11	100	7						Morphospecies
Mar	1_-20	Mar_1_-20	1	mature	-20	1	6	1	B	fruit	38	Morphospecies
Mar	1_-20	Mar_1_-20	1	mature	-20	1	15	1	B	seed	142	Anacardiaceae
Mar	1_-20	Mar_1_-20	1	mature	-20	1	15	1	B	young fruit	270	Licania
Mar	1_-20	Mar_1_-20	1	mature	-20	1	30	1	B	young fruit	141	Morphospecies
Mar	1_0	Mar_1_0	1	40	0	2	3	1	B	seed	56	Morphospecies
Mar	1_0	Mar_1_0	1	40	0	2	6	3	B	fruit	34	Morphospecies
Mar	1_20	Mar_1_20	1	40	20	3						Morphospecies
Mar	1_40	Mar_1_40	1	40	40	4	15	3	A	achene	1	Asteraceae
Mar	1_40	Mar_1_40	1	40	40	4	15	1	B	fruit	144	Morphospecies
Mar	1_40	Mar_1_40	1	40	40	4	15	1	B	fruit	110	Morphospecies
Mar	1_60	Mar_1_60	1	40	60	5	3	8	B	seed	74	herb like
Mar	1_80	Mar_1_80	1	40	80	6	3	1	B	seed	61	Morphospecies
Mar	1_80	Mar_1_80	1	40	80	6	6	1	B	seed	61	Morphospecies
Mar	1_100	Mar_1_100	1	40	100	7	6	1	B	fruit	146	Morphospecies
Mar	2_-20	Mar_2_-20	2	mature	-20	1	6	9	B	seed	147	Morphospecies
Mar	2_0	Mar_2_0	2	40	0	2	15	1	B	fruit	52	Schefflera morototoni
Mar	2_0	Mar_2_0	2	40	0	2	30	2	A	fruit	64	Vochysia acuminata
Mar	2_20	Mar_2_20	2	40	20	3	60	1	B	fruit	39	Parinari alvimii
Mar	2_40	Mar_2_40	2	40	40	4	30	1	B	seed	149	Morphospecies
Mar	2_60	Mar_2_60	2	40	60	5						Morphospecies
Mar	2_80	Mar_2_80	2	40	80	6	15	1	B	fruit	150	Morphospecies
Mar	2_100	Mar_2_100	2	40	100	7	15	1	B	fruit	36	Morphospecies
Mar	2_100	Mar_2_100	2	40	100	7	30	2	A	winged fruit	42	Morphospecies
Mar	2_100	Mar_2_100	2	40	100	7	60	1	B	fruit	151	Hyppocrateaceae
Mar	3_-20	Mar_3_-20	3	mature	-20	1	3	3	B	seed	28	Morphospecies
Mar	3_-20	Mar_3_-20	3	mature	-20	1	30	1	B	fruit	152	Eschweilera ovata
Mar	3_-20	Mar_3_-20	3	mature	-20	1	60	1	B	fruit	152	Eschweilera ovata
Mar	3_0	Mar_3_0	3	40	0	2	6	4	B	seed	147	Morphospecies
Mar	3_0	Mar_3_0	3	40	0	2	15	1	B	seed	77	Morphospecies
Mar	3_0	Mar_3_0	3	40	0	2	15	1	B	fruit	3	Tapirira guianensis
Mar	3_20	Mar_3_20	3	40	20	3	3	2	B	seed	56	Morphospecies
Mar	3_20	Mar_3_20	3	40	20	3	6	18	B	seed	60	Morphospecies
Mar	3_20	Mar_3_20	3	40	20	3	15	4	B	fruit	46	Henriettea succosa
Mar	3_20	Mar_3_20	3	40	20	3	15	1	B	fruit	176	Morphospecies
Mar	3_40	Mar_3_40	3	40	40	4	15	1	B	fruit	46	Henriettea succosa
Mar	3_60	Mar_3_60	3	40	60	5	6	9	B	fruit	12	Rutaceae
Mar	3_60	Mar_3_60	3	40	60	5	6	6	B	fruit	46	Henriettea succosa
Mar	3_60	Mar_3_60	3	40	60	5	15	2	B	seed	11	Morphospecies
Mar	3_60	Mar_3_60	3	40	60	5	15	8	B	fruit	46	Henriettea succosa
Mar	3_80	Mar_3_80	3	40	80	6	3	1	B	seed	114	Morphospecies
Mar	3_80	Mar_3_80	3	40	80	6	15	1	A	fruit	13	Tibouchina elegans
Mar	3_80	Mar_3_80	3	40	80	6	30	2	A	winged fruit	51	Malpiguiaceae - liana
Mar	3_100	Mar_3_100	3	40	100	7	3	1	B	seed	60	Morphospecies
Mar	3_100	Mar_3_100	3	40	100	7	6	1	B	seed	130	Morphospecies
Mar	3_100	Mar_3_100	3	40	100	7	15	2	A	fruit	154	Malvaceae
Mar	3_100	Mar_3_100	3	40	100	7	30	1	A	winged fruit	51	Malpiguiaceae - liana
Mar	30_-20	Mar_30_-20	30	mature	-20	1						Morphospecies
Mar	30_0	Mar_30_0	30	11	0	2						Morphospecies
Mar	30_20	Mar_30_20	30	11	20	3	3	1	B	fruit	26	Vismia ferruginea
Mar	30_20	Mar_30_20	30	11	20	3	15	2	B	fruit	26	Vismia ferruginea
Mar	30_20	Mar_30_20	30	11	20	3	15	3	B	fruit	176	Morphospecies
Mar	30_40	Mar_30_40	30	11	40	4	3	10	B	fruit	24	Morphospecies
Mar	30_40	Mar_30_40	30	11	40	4	6	1	B	seed	206	Rubiaceae
Mar	30_60	Mar_30_60	30	11	60	5	6	4	B	fruit	12	Rutaceae
Mar	30_80	Mar_30_80	30	11	80	6	15	1	A	winged fruit	51	Malpiguiaceae - liana
Mar	30_80	Mar_30_80	30	11	80	6	30	4	A	winged fruit	51	Malpiguiaceae - liana
Mar	30_100	Mar_30_100	30	11	100	7						Morphospecies
Mar	300_-20	Mar_300_-20	300	mature	-20	1						Morphospecies
Mar	300_0	Mar_300_0	300	11	0	2	30	1	B	pods	20	Fabaceae
Mar	300_20	Mar_300_20	300	11	20	3	6	1	B	fruit	166	Morphospecies
Mar	300_20	Mar_300_20	300	11	20	3	15	1	B	fruit	22	Morphospecies
Mar	300_20	Mar_300_20	300	11	20	3	15	1	A	winged fruit	51	Malpiguiaceae - liana
Mar	300_20	Mar_300_20	300	11	20	3	15	4	B	fruit	165	Byrsonima
Mar	300_20	Mar_300_20	300	11	20	3	30	2	B	fruit	165	Byrsonima
Mar	300_40	Mar_300_40	300	11	40	4	6	2	B	fruit	46	Henriettea succosa
Mar	300_40	Mar_300_40	300	11	40	4	15	4	B	fruit	46	Henriettea succosa
Mar	300_40	Mar_300_40	300	11	40	4	15	2	A	winged fruit	51	Malpiguiaceae - liana
Mar	300_40	Mar_300_40	300	11	40	4	15	2	B	fruit	26	Vismia ferruginea
Mar	300_40	Mar_300_40	300	11	40	4	30	5	B	fruit	46	Henriettea succosa
Mar	300_60	Mar_300_60	300	11	60	5	15	2	B	fruit	46	Henriettea succosa
Mar	300_60	Mar_300_60	300	11	60	5	15	1	B	fruit	168	Morphospecies
Mar	300_80	Mar_300_80	300	11	80	6	15	1	A	winged fruit	51	Malpiguiaceae - liana
Mar	300_80	Mar_300_80	300	11	80	6	30	1	A	winged fruit	51	Malpiguiaceae - liana
Mar	300_100	Mar_300_100	300	11	100	7	3	1	B	seed	61	Morphospecies
Mar	300_100	Mar_300_100	300	11	100	7	6	2	B	seed	169	Morphospecies
Mar	7_-20	Mar_7_-20	7	mature	-20	1	6	2	B	seed	170	Morphospecies
Mar	7_-20	Mar_7_-20	7	mature	-20	1	6	1	B	fruit	34	Morphospecies
Mar	7_-20	Mar_7_-20	7	mature	-20	1	15	2	B	fruit	45	Salzmannia nitida
Mar	7_-20	Mar_7_-20	7	mature	-20	1	15	1	B	fruit	171	Morphospecies
Mar	7_0	Mar_7_0	7	11	0	2						Morphospecies
Mar	7_20	Mar_7_20	7	11	20	3						Morphospecies
Mar	7_40	Mar_7_40	7	11	40	4						Morphospecies
Mar	7_60	Mar_7_60	7	11	60	5	6	1	B	fruit	37	Morphospecies
Mar	7_60	Mar_7_60	7	11	60	5	15	3	B	fruit	37	Morphospecies
Mar	7_80	Mar_7_80	7	11	80	6	30	1	A	winged fruit	51	Malpiguiaceae - liana
Mar	7_100	Mar_7_100	7	11	100	7	15	2	B	fruit	129	Vismia latifolia
Mar	11_-20	Mar_11_-20	11	mature	-20	1	6	1	B	fruit	146	Morphospecies
Mar	11_-20	Mar_11_-20	11	mature	-20	1	6	3	B	seed	60	Morphospecies
Mar	11_-20	Mar_11_-20	11	mature	-20	1	15	1	B	fruit	35	Euphorbiaceae
Mar	11_-20	Mar_11_-20	11	mature	-20	1	15	6	B	fruit	37	Morphospecies
Mar	11_0	Mar_11_0	11	24	0	2	15	2	A	fruit	13	Tibouchina elegans
Mar	11_0	Mar_11_0	11	24	0	2	15	1	A	winged fruit	51	Malpiguiaceae - liana
Mar	11_20	Mar_11_20	11	24	20	3	6	4	B	seed	114	Morphospecies
Mar	11_20	Mar_11_20	11	24	20	3	15	1	B	young fruit	202	Morphospecies
Mar	11_40	Mar_11_40	11	24	40	4	6	1	B	fruit	112	Myrsine
Mar	11_40	Mar_11_40	11	24	40	4	6	1	B	fruit	68	Morphospecies
Mar	11_40	Mar_11_40	11	24	40	4	15	1	B	fruit	26	Vismia ferruginea
Mar	11_40	Mar_11_40	11	24	40	4	15	2	A	winged fruit	51	Malpiguiaceae - liana
Mar	11_40	Mar_11_40	11	24	40	4	15	1	B	seed	174	Eugenia
Mar	11_60	Mar_11_60	11	24	60	5	6	6	B	fruit	69	Morphospecies
Mar	11_60	Mar_11_60	11	24	60	5	15	1	A	winged fruit	51	Malpiguiaceae - liana
Mar	11_80	Mar_11_80	11	24	80	6	15	1	A	fruit	13	Tibouchina elegans
Mar	11_100	Mar_11_100	11	24	100	7	3	1	B	seed	60	Morphospecies
Mar	11_100	Mar_11_100	11	24	100	7	6	1	B	fruit	6	Morphospecies
Mar	11_100	Mar_11_100	11	24	100	7	6	2	B	seed	60	Morphospecies
Mar	11_100	Mar_11_100	11	24	100	7	15	2	B	seed	131	Morphospecies
Mar	11_100	Mar_11_100	11	24	100	7	15	1	B	fruit	45	Salzmannia nitida
Mar	16_-20	Mar_16_-20	16	mature	-20	1	15	1	B	fruit	175	Morphospecies
Mar	16_0	Mar_16_0	16	24	0	2						Morphospecies
Mar	16_20	Mar_16_20	16	24	20	3	3	1	B	seed	74	herb like
Mar	16_20	Mar_16_20	16	24	20	3	15	8	B	fruit	46	Henriettea succosa
Mar	16_20	Mar_16_20	16	24	20	3	15	13	B	pods	177	Inga thibaudiana
Mar	16_20	Mar_16_20	16	24	20	3	15	19	B	fruit	176	Morphospecies
Mar	16_20	Mar_16_20	16	24	20	3	30	1	B	fruit	72	Tiririca
Mar	16_40	Mar_16_40	16	24	40	4	6	1	B	seed	77	Morphospecies
Mar	16_40	Mar_16_40	16	24	40	4	6	1	B	fruit	6	Morphospecies
Mar	16_40	Mar_16_40	16	24	40	4	6	1	B	seed	78	Morphospecies
Mar	16_60	Mar_16_60	16	24	60	5	3	5	B	seed	74	herb like
Mar	16_60	Mar_16_60	16	24	60	5	6	1	B	seed	60	Morphospecies
Mar	16_60	Mar_16_60	16	24	60	5	6	4	A	fruit	81	carrapicho
Mar	16_80	Mar_16_80	16	24	80	6	3	1	B	fruit	26	Vismia ferruginea
Mar	16_80	Mar_16_80	16	24	80	6	6	1	B	seed	178	Rubiaceae
Mar	16_80	Mar_16_80	16	24	80	6	30	2	A	winged fruit	51	Malpiguiaceae - liana
Mar	16_80	Mar_16_80	16	24	80	6	60	1	B	pods	177	Inga thibaudiana
Mar	16_100	Mar_16_100	16	24	100	7	15	1	A	winged fruit	51	Malpiguiaceae - liana
Mar	16_100	Mar_16_100	16	24	100	7	30	1	B	seed	179	Morphospecies
Mar	16_100	Mar_16_100	16	24	100	7	60	1	B	pods	177	Inga thibaudiana
Mar	19_-20	Mar_19_-20	19	mature	-20	1	15	5	B	fruit	38	Morphospecies
Mar	19_-20	Mar_19_-20	19	mature	-20	1	30	1	A	winged fruit	180	Morphospecies
Mar	19_-20	Mar_19_-20	19	mature	-20	1	30	1	B	seed	181	Myrtaceae
Mar	19_0	Mar_19_0	19	11	0	2	6	1	B	fruit	52	Schefflera morototoni
Mar	19_0	Mar_19_0	19	11	0	2	15	1	B	fruit	171	Morphospecies
Mar	19_0	Mar_19_0	19	11	0	2	15	1	B	seed	182	Morphospecies
Mar	19_20	Mar_19_20	19	11	20	3						Morphospecies
Mar	19_40	Mar_19_40	19	11	40	4	6	3	B	seed	60	Morphospecies
Mar	19_40	Mar_19_40	19	11	40	4	15	1	A	fruit	13	Tibouchina elegans
Mar	19_60	Mar_19_60	19	11	60	5	6	1	B	fruit	112	Myrsine
Mar	19_60	Mar_19_60	19	11	60	5	15	3	B	fruit	112	Myrsine
Mar	19_60	Mar_19_60	19	11	60	5	15	1	B	fruit	87	Morphospecies
Mar	19_80	Mar_19_80	19	11	80	6	15	3	B	fruit	46	Henriettea succosa
Mar	19_100	Mar_19_100	19	11	100	7	3	9	B	seed	74	herb like
Mar	19_100	Mar_19_100	19	11	100	7	6	2	B	fruit	46	Henriettea succosa
Mar	19_100	Mar_19_100	19	11	100	7	15	2	A	seed	183	Tabebuia elliptica
Mar	19_100	Mar_19_100	19	11	100	7	15	8	B	fruit	46	Henriettea succosa
Mar	22_-20	Mar_22_-20	22	mature	-20	1	6	1	B	fruit	76	Morphospecies
Mar	22_-20	Mar_22_-20	22	mature	-20	1	15	1	B	fruit	146	Morphospecies
Mar	22_-20	Mar_22_-20	22	mature	-20	1	15	2	B	fruit	76	Morphospecies
Mar	22_0	Mar_22_0	22	24	0	2	3	7	B	seed	147	Morphospecies
Mar	22_0	Mar_22_0	22	24	0	2	6	18	B	seed	147	Morphospecies
Mar	22_0	Mar_22_0	22	24	0	2	15	2	B	seed	184	Morphospecies
Mar	22_20	Mar_22_20	22	24	20	3	6	1	B	seed	130	Morphospecies
Mar	22_20	Mar_22_20	22	24	20	3	15	2	B	fruit	71	Margaritaria nobilis
Mar	22_40	Mar_22_40	22	24	40	4	6	1	B	fruit	146	Morphospecies
Mar	22_40	Mar_22_40	22	24	40	4	15	1	A	fruit	185	Malvaceae
Mar	22_60	Mar_22_60	22	24	60	5						Morphospecies
Mar	22_80	Mar_22_80	22	24	80	6	6	7	B	seed	114	Morphospecies
Mar	22_80	Mar_22_80	22	24	80	6	15	6	A	fruit	13	Tibouchina elegans
Mar	22_100	Mar_22_100	22	24	100	7	3	1	B	seed	56	Morphospecies
Mar	22_100	Mar_22_100	22	24	100	7	6	10	B	seed	60	Morphospecies
Mar	22_100	Mar_22_100	22	24	100	7	15	22	A	fruit	13	Tibouchina elegans
Mar	22_100	Mar_22_100	22	24	100	7	15	1	A	winged fruit	73	liana
Mar	23_-20	Mar_23_-20	23	mature	-20	1	3	1	B	seed	56	Morphospecies
Mar	23_-20	Mar_23_-20	23	mature	-20	1	6	2	B	seed	60	Morphospecies
Mar	23_-20	Mar_23_-20	23	mature	-20	1	15	1	A	seed	183	Tabebuia elliptica
Mar	23_0	Mar_23_0	23	40	0	2	3	2	B	seed	56	Morphospecies
Mar	23_0	Mar_23_0	23	40	0	2	6	1	B	seed	60	Morphospecies
Mar	23_0	Mar_23_0	23	40	0	2	15	4	B	fruit	152	Eschweilera ovata
Mar	23_0	Mar_23_0	23	40	0	2	15	1	B	fruit	188	Morphospecies
Mar	23_0	Mar_23_0	23	40	0	2	15	2	B	fruit	45	Salzmannia nitida
Mar	23_0	Mar_23_0	23	40	0	2	30	4	B	fruit	86	Pradosia bahiensis
Mar	23_0	Mar_23_0	23	40	0	2	60	12	B	fruit	86	Pradosia bahiensis
Mar	23_20	Mar_23_20	23	40	20	3	6	1	B	fruit	45	Salzmannia nitida
Mar	23_20	Mar_23_20	23	40	20	3	6	1	B	seed	147	Morphospecies
Mar	23_20	Mar_23_20	23	40	20	3	15	1	B	fruit	12	Rutaceae
Mar	23_40	Mar_23_40	23	40	40	4	3	2	B	seed	56	Morphospecies
Mar	23_40	Mar_23_40	23	40	40	4	6	9	B	seed	60	Morphospecies
Mar	23_40	Mar_23_40	23	40	40	4	15	10	B	fruit	12	Rutaceae
Mar	23_60	Mar_23_60	23	40	60	5	6	2	B	fruit	52	Schefflera morototoni
Mar	23_60	Mar_23_60	23	40	60	5	15	4	A	fruit	13	Tibouchina elegans
Mar	23_60	Mar_23_60	23	40	60	5	15	3	B	fruit	45	Salzmannia nitida
Mar	23_80	Mar_23_80	23	40	80	6	15	2	B	fruit	45	Salzmannia nitida
Mar	23_80	Mar_23_80	23	40	80	6	30	2	A	seed	183	Tabebuia elliptica
Mar	23_100	Mar_23_100	23	40	100	7	6	1	B	fruit	62	Morphospecies
Mar	23_100	Mar_23_100	23	40	100	7	15	1	B	fruit	46	Henriettea succosa
Mar	24_-20	Mar_24_-20	24	mature	-20	1	6	2	B	seed	190	Morphospecies
Mar	24_-20	Mar_24_-20	24	mature	-20	1	6	70	B	young fruit	189	Morphospecies
Mar	24_-20	Mar_24_-20	24	mature	-20	1	15	3	B	fruit	45	Salzmannia nitida
Mar	24_0	Mar_24_0	24	40	0	2	6	1	B	fruit	12	Rutaceae
Mar	24_0	Mar_24_0	24	40	0	2	6	3	B	fruit	45	Salzmannia nitida
Mar	24_0	Mar_24_0	24	40	0	2	15	8	B	fruit	45	Salzmannia nitida
Mar	24_0	Mar_24_0	24	40	0	2	15	12	B	fruit	133	Myrcia splendens
Mar	24_20	Mar_24_20	24	40	20	3	6	1	B	fruit	52	Schefflera morototoni
Mar	24_20	Mar_24_20	24	40	20	3	6	1	A	winged fruit	191	Morphospecies
Mar	24_20	Mar_24_20	24	40	20	3	15	2	B	fruit	12	Rutaceae
Mar	24_20	Mar_24_20	24	40	20	3	15	2	B	fruit	45	Salzmannia nitida
Mar	24_20	Mar_24_20	24	40	20	3	15	1	A	seed	183	Tabebuia elliptica
Mar	24_20	Mar_24_20	24	40	20	3	15	1	B	pods	192	Fabaceae
Mar	24_20	Mar_24_20	24	40	20	3	60	1	A	seed	94	Kielmeyera itacarensis
Mar	24_40	Mar_24_40	24	40	40	4	15	1	B	fruit	45	Salzmannia nitida
Mar	24_40	Mar_24_40	24	40	40	4	60	1	A	seed	94	Kielmeyera itacarensis
Mar	24_60	Mar_24_60	24	40	60	5	6	1	A	achene	1	Asteraceae
Mar	24_60	Mar_24_60	24	40	60	5	15	1	B	fruit	45	Salzmannia nitida
Mar	24_60	Mar_24_60	24	40	60	5	15	1	A	seed	183	Tabebuia elliptica
Mar	24_60	Mar_24_60	24	40	60	5	60	1	A	seed	94	Kielmeyera itacarensis
Mar	24_60	Mar_24_60	24	40	60	5	60	1	A	achene	193	Bignoniaceae
Mar	24_80	Mar_24_80	24	40	80	6	6	2	B	fruit	45	Salzmannia nitida
Mar	24_80	Mar_24_80	24	40	80	6	6	1	A	achene	1	Asteraceae
Mar	24_80	Mar_24_80	24	40	80	6	15	1	A	seed	183	Tabebuia elliptica
Mar	24_80	Mar_24_80	24	40	80	6	15	1	B	fruit	85	Pera glabrata
Mar	24_100	Mar_24_100	24	40	100	7	3	1	B	seed	74	herb like
Mar	24_100	Mar_24_100	24	40	100	7	3	1	B	seed	194	Cyperaceae
Mar	24_100	Mar_24_100	24	40	100	7	6	1	B	fruit	146	Morphospecies
Mar	24_100	Mar_24_100	24	40	100	7	6	1	B	fruit	145	Morphospecies
Mar	26_-20	Mar_26_-20	26	mature	-20	1	15	8	B	fruit	96	Myrtaceae
Mar	26_0	Mar_26_0	26	24	0	2	6	1	B	fruit	45	Salzmannia nitida
Mar	26_20	Mar_26_20	26	24	20	3						Morphospecies
Mar	26_40	Mar_26_40	26	24	40	4	3	1	B	seed	74	herb like
Mar	26_40	Mar_26_40	26	24	40	4	6	1	B	seed	195	Morphospecies
Mar	26_40	Mar_26_40	26	24	40	4	15	5	A	fruit	13	Tibouchina elegans
Mar	26_60	Mar_26_60	26	24	60	5	15	10	B	fruit	45	Salzmannia nitida
Mar	26_80	Mar_26_80	26	24	80	6	6	1	B	seed	147	Morphospecies
Mar	26_80	Mar_26_80	26	24	80	6	15	22	B	fruit	45	Salzmannia nitida
Mar	26_100	Mar_26_100	26	24	100	7	6	3	B	fruit	6	Morphospecies
Mar	26_100	Mar_26_100	26	24	100	7	6	2	B	seed	60	Morphospecies
Mar	26_100	Mar_26_100	26	24	100	7	15	1	A	fruit	13	Tibouchina elegans
Mar	27_-20	Mar_27_-20	27	mature	-20	1	6	1	B	fruit	45	Salzmannia nitida
Mar	27_-20	Mar_27_-20	27	mature	-20	1	6	4	B	seed	197	Morphospecies
Mar	27_-20	Mar_27_-20	27	mature	-20	1	15	10	B	seed	196	Morphospecies
Mar	27_-20	Mar_27_-20	27	mature	-20	1	15	4	B	fruit	137	seed with arils
Mar	27_-20	Mar_27_-20	27	mature	-20	1	15	1	A	fruit	13	Tibouchina elegans
Mar	27_0	Mar_27_0	27	24	0	2	6	1	B	seed	130	Morphospecies
Mar	27_0	Mar_27_0	27	24	0	2	15	1	B	fruit	199	Morphospecies
Mar	27_0	Mar_27_0	27	24	0	2	15	13	A	fruit	13	Tibouchina elegans
Mar	27_20	Mar_27_20	27	24	20	3	6	1	B	seed	196	Morphospecies
Mar	27_20	Mar_27_20	27	24	20	3	6	1	B	fruit	9	Euphorbiaceae
Mar	27_20	Mar_27_20	27	24	20	3	6	1	A	fruit	13	Tibouchina elegans
Mar	27_20	Mar_27_20	27	24	20	3	15	1	B	fruit	176	Morphospecies
Mar	27_20	Mar_27_20	27	24	20	3	15	1	A	winged fruit	51	Malpiguiaceae - liana
Mar	27_20	Mar_27_20	27	24	20	3	15	2	B	fruit	3	Tapirira guianensis
Mar	27_20	Mar_27_20	27	24	20	3	15	3	B	fruit	3	Tapirira guianensis
Mar	27_40	Mar_27_40	27	24	40	4	6	2	A	achene	1	Asteraceae
Mar	27_40	Mar_27_40	27	24	40	4	6	1	B	seed	196	Morphospecies
Mar	27_60	Mar_27_60	27	24	60	5	6	17	A	achene	1	Asteraceae
Mar	27_60	Mar_27_60	27	24	60	5	15	3	B	fruit	45	Salzmannia nitida
Mar	27_60	Mar_27_60	27	24	60	5	30	1	B	seed	200	Sapotaceae
Mar	27_80	Mar_27_80	27	24	80	6	3	1	B	fruit	72	Tiririca
Mar	27_80	Mar_27_80	27	24	80	6	6	1	B	fruit	111	Morphospecies
Mar	27_80	Mar_27_80	27	24	80	6	6	2	A	achene	1	Asteraceae
Mar	27_80	Mar_27_80	27	24	80	6	15	1	B	seed	196	Morphospecies
Mar	27_80	Mar_27_80	27	24	80	6	15	2	B	fruit	37	Morphospecies
Mar	27_80	Mar_27_80	27	24	80	6	15	1	B	seed	63	Morphospecies
Mar	27_100	Mar_27_100	27	24	100	7	6	1	B	fruit	26	Vismia ferruginea
Mar	27_100	Mar_27_100	27	24	100	7	6	1	B	fruit	37	Morphospecies
Mar	27_100	Mar_27_100	27	24	100	7	15	1	B	seed	174	Eugenia
Mar	27_100	Mar_27_100	27	24	100	7	15	1	B	fruit	26	Vismia ferruginea
Mar	27_100	Mar_27_100	27	24	100	7	15	2	B	seed	196	Morphospecies
Mar	27_100	Mar_27_100	27	24	100	7	15	1	A	fruit	13	Tibouchina elegans
Mar	27_100	Mar_27_100	27	24	100	7	30	1	A	seed	124	Bignoniaceae
Mar	28_-20	Mar_28_-20	28	mature	-20	1	30	1	B	fruit	2	Malpiguiaceae
Mar	28_0	Mar_28_0	28	11	0	2	3	1	B	fruit	10	Morphospecies
Mar	28_0	Mar_28_0	28	11	0	2	3	1	B	seed	56	Morphospecies
Mar	28_0	Mar_28_0	28	11	0	2	6	4	B	seed	60	Morphospecies
Mar	28_0	Mar_28_0	28	11	0	2	6	1	B	seed	99	Brachiaria
Mar	28_0	Mar_28_0	28	11	0	2	6	2	A	fruit	13	Tibouchina elegans
Mar	28_0	Mar_28_0	28	11	0	2	15	1	A	fruit	13	Tibouchina elegans
Mar	28_0	Mar_28_0	28	11	0	2	15	1	A	fruit	13	Tibouchina elegans
Mar	28_20	Mar_28_20	28	11	20	3	6	1	B	fruit	26	Vismia ferruginea
Mar	28_20	Mar_28_20	28	11	20	3	6	4	B	seed	147	Morphospecies
Mar	28_20	Mar_28_20	28	11	20	3	6	1	B	seed	60	Morphospecies
Mar	28_20	Mar_28_20	28	11	20	3	15	7	B	fruit	46	Henriettea succosa
Mar	28_20	Mar_28_20	28	11	20	3	15	1	B	young fruit	202	Morphospecies
Mar	28_40	Mar_28_40	28	11	40	4	6	1	A	winged fruit	191	Morphospecies
Mar	28_40	Mar_28_40	28	11	40	4	6	1	B	fruit	46	Henriettea succosa
Mar	28_40	Mar_28_40	28	11	40	4	6	2	A	fruit	13	Tibouchina elegans
Mar	28_60	Mar_28_60	28	11	60	5	3	3	B	fruit	72	Tiririca
Mar	28_60	Mar_28_60	28	11	60	5	15	1	B	fruit	45	Salzmannia nitida
Mar	28_80	Mar_28_80	28	11	80	6	6	1	B	fruit	3	Tapirira guianensis
Mar	28_80	Mar_28_80	28	11	80	6	15	1	B	fruit	46	Henriettea succosa
Mar	28_80	Mar_28_80	28	11	80	6	15	1	A	fruit	13	Tibouchina elegans
Mar	28_100	Mar_28_100	28	11	100	7						Morphospecies
Apr	1_-20	Apr_1_-20	1	mature	-20	1	3	2	B	fruit	71	Margaritaria nobilis
Apr	1_0	Apr_1_0	1	40	0	2	6	2	B	fruit	34	Morphospecies
Apr	1_0	Apr_1_0	1	40	0	2	15	2	B	fruit	34	Morphospecies
Apr	1_20	Apr_1_20	1	40	20	3	3	1	B	seed	28	Morphospecies
Apr	1_20	Apr_1_20	1	40	20	3	6	1	A	achene	1	Asteraceae
Apr	1_20	Apr_1_20	1	40	20	3	30	2	B	fruit	34	Morphospecies
Apr	1_40	Apr_1_40	1	40	40	4	3	2	B	seed	28	Morphospecies
Apr	1_40	Apr_1_40	1	40	40	4	6	1	B	seed	206	Rubiaceae
Apr	1_40	Apr_1_40	1	40	40	4	6	1	B	fruit	46	Henriettea succosa
Apr	1_40	Apr_1_40	1	40	40	4	6	1	B	seed	170	Morphospecies
Apr	1_40	Apr_1_40	1	40	40	4	15	1	A	achene	1	Asteraceae
Apr	1_60	Apr_1_60	1	40	60	5	3	1	B	seed	114	Morphospecies
Apr	1_60	Apr_1_60	1	40	60	5	3	10	B	seed	208	Morphospecies
Apr	1_60	Apr_1_60	1	40	60	5	3	2	B	fruit	34	Morphospecies
Apr	1_60	Apr_1_60	1	40	60	5	15	1	B	fruit	52	Schefflera morototoni
Apr	1_80	Apr_1_80	1	40	80	6	3	5	B	seed	61	Morphospecies
Apr	1_80	Apr_1_80	1	40	80	6	6	1	B	fruit	34	Morphospecies
Apr	1_80	Apr_1_80	1	40	80	6	6	2	B	seed	61	Morphospecies
Apr	1_100	Apr_1_100	1	40	100	7	6	1	B	fruit	45	Salzmannia nitida
Apr	1_100	Apr_1_100	1	40	100	7	6	1	B	fruit	10	Morphospecies
Apr	1_100	Apr_1_100	1	40	100	7	15	3	B	fruit	146	Morphospecies
Apr	1_100	Apr_1_100	1	40	100	7	15	2	B	seed	196	Morphospecies
Apr	2_-20	Apr_2_-20	2	mature	-20	1	3	1	B	seed	61	Morphospecies
Apr	2_-20	Apr_2_-20	2	mature	-20	1	6	1	B	seed	147	Morphospecies
Apr	2_0	Apr_2_0	2	40	0	2	3	2	B	seed	28	Morphospecies
Apr	2_0	Apr_2_0	2	40	0	2	15	1	B	seed	196	Morphospecies
Apr	2_0	Apr_2_0	2	40	0	2	15	1	B	fruit	146	Morphospecies
Apr	2_0	Apr_2_0	2	40	0	2	15	1	B	fruit	119	Morphospecies
Apr	2_20	Apr_2_20	2	40	20	3	15	1	B	seed	196	Morphospecies
Apr	2_40	Apr_2_40	2	40	40	4	15	4	B	fruit	139	Morphospecies
Apr	2_40	Apr_2_40	2	40	40	4	15	1	B	fruit	30	Morphospecies
Apr	2_40	Apr_2_40	2	40	40	4	60	1	B	pods	209	Morphospecies
Apr	2_60	Apr_2_60	2	40	60	5						Morphospecies
Apr	2_80	Apr_2_80	2	40	80	6	6	1	B	seed	195	Morphospecies
Apr	2_80	Apr_2_80	2	40	80	6	6	1	B	fruit	6	Morphospecies
Apr	2_100	Apr_2_100	2	40	100	7	3	78	B	young fruit	210	Morphospecies
Apr	2_100	Apr_2_100	2	40	100	7	6	1	B	young fruit	210	Morphospecies
Apr	2_100	Apr_2_100	2	40	100	7	15	2	B	fruit	36	Morphospecies
Apr	2_100	Apr_2_100	2	40	100	7	15	2	B	fruit	3	Tapirira guianensis
Apr	3_-20	Apr_3_-20	3	mature	-20	1						Morphospecies
Apr	3_0	Apr_3_0	3	40	0	2	3	2	B	seed	74	herb like
Apr	3_0	Apr_3_0	3	40	0	2	3	1	B	seed	56	Morphospecies
Apr	3_0	Apr_3_0	3	40	0	2	15	1	B	fruit	26	Vismia ferruginea
Apr	3_0	Apr_3_0	3	40	0	2	15	1	B	young fruit	105	Morphospecies
Apr	3_0	Apr_3_0	3	40	0	2	30	1	B	fruit	211	Morphospecies
Apr	3_20	Apr_3_20	3	40	20	3	15	2	B	fruit	46	Henriettea succosa
Apr	3_20	Apr_3_20	3	40	20	3	15	1	B	fruit	26	Vismia ferruginea
Apr	3_20	Apr_3_20	3	40	20	3	30	1	B	fruit	46	Henriettea succosa
Apr	3_40	Apr_3_40	3	40	40	4	30	2	B	fruit	46	Henriettea succosa
Apr	3_40	Apr_3_40	3	40	40	4	30	1	B	fruit	46	Henriettea succosa
Apr	3_60	Apr_3_60	3	40	60	5	6	4	B	fruit	46	Henriettea succosa
Apr	3_60	Apr_3_60	3	40	60	5	15	2	B	fruit	46	Henriettea succosa
Apr	3_80	Apr_3_80	3	40	80	6	6	1	B	fruit	46	Henriettea succosa
Apr	3_80	Apr_3_80	3	40	80	6	15	1	B	fruit	26	Vismia ferruginea
Apr	3_80	Apr_3_80	3	40	80	6	15	1	A	fruit	13	Tibouchina elegans
Apr	3_80	Apr_3_80	3	40	80	6	15	6	A	winged fruit	51	Malpiguiaceae - liana
Apr	3_80	Apr_3_80	3	40	80	6	30	4	A	winged fruit	51	Malpiguiaceae - liana
Apr	3_100	Apr_3_100	3	40	100	7	3	1	B	seed	114	Morphospecies
Apr	3_100	Apr_3_100	3	40	100	7	6	2	B	fruit	12	Rutaceae
Apr	3_100	Apr_3_100	3	40	100	7	15	4	B	seed	213	Fabaceae
Apr	3_100	Apr_3_100	3	40	100	7	30	1	B	fruit	46	Henriettea succosa
Apr	30_-20	Apr_30_-20	30	mature	-20	1						Morphospecies
Apr	30_0	Apr_30_0	30	11	0	2	6	1	B	fruit	9	Euphorbiaceae
Apr	30_0	Apr_30_0	30	11	0	2	30	2	A	winged fruit	51	Malpiguiaceae - liana
Apr	30_20	Apr_30_20	30	11	20	3	6	1	B	fruit	9	Euphorbiaceae
Apr	30_20	Apr_30_20	30	11	20	3	15	1	B	fruit	176	Morphospecies
Apr	30_20	Apr_30_20	30	11	20	3	30	4	B	fruit	176	Morphospecies
Apr	30_40	Apr_30_40	30	11	40	4						Morphospecies
Apr	30_60	Apr_30_60	30	11	60	5	6	1	B	fruit	146	Morphospecies
Apr	30_60	Apr_30_60	30	11	60	5	15	1	B	fruit	146	Morphospecies
Apr	30_60	Apr_30_60	30	11	60	5	15	1	B	seed	47	Morphospecies
Apr	30_60	Apr_30_60	30	11	60	5	30	1	A	winged fruit	51	Malpiguiaceae - liana
Apr	30_80	Apr_30_80	30	11	80	6	3	1	B	seed	190	Morphospecies
Apr	30_80	Apr_30_80	30	11	80	6	6	2	B	fruit	12	Rutaceae
Apr	30_80	Apr_30_80	30	11	80	6	15	3	A	winged fruit	51	Malpiguiaceae - liana
Apr	30_80	Apr_30_80	30	11	80	6	30	16	A	winged fruit	51	Malpiguiaceae - liana
Apr	30_100	Apr_30_100	30	11	100	7	6	1	B	fruit	12	Rutaceae
Apr	30_100	Apr_30_100	30	11	100	7	15	1	A	winged fruit	51	Malpiguiaceae - liana
Apr	30_100	Apr_30_100	30	11	100	7	30	2	A	winged fruit	51	Malpiguiaceae - liana
Apr	300_-20	Apr_300_-20	300	mature	-20	1	6	1	B	seed	100	Rubiaceae
Apr	300_-20	Apr_300_-20	300	mature	-20	1	6	1	B	fruit	139	Morphospecies
Apr	300_-20	Apr_300_-20	300	mature	-20	1	15	20	B	fruit	139	Morphospecies
Apr	300_0	Apr_300_0	300	11	0	2						Morphospecies
Apr	300_20	Apr_300_20	300	11	20	3	6	1	B	seed	99	Brachiaria
Apr	300_20	Apr_300_20	300	11	20	3	6	3	B	fruit	165	Byrsonima
Apr	300_20	Apr_300_20	300	11	20	3	15	1	A	fruit	13	Tibouchina elegans
Apr	300_20	Apr_300_20	300	11	20	3	15	9	B	fruit	165	Byrsonima
Apr	300_20	Apr_300_20	300	11	20	3	30	4	A	winged fruit	51	Malpiguiaceae - liana
Apr	300_20	Apr_300_20	300	11	20	3	60	1	A	fruit	13	Tibouchina elegans
Apr	300_40	Apr_300_40	300	11	40	4	15	1	B	fruit	46	Henriettea succosa
Apr	300_40	Apr_300_40	300	11	40	4	15	2	B	fruit	176	Morphospecies
Apr	300_40	Apr_300_40	300	11	40	4	15	1	B	fruit	26	Vismia ferruginea
Apr	300_40	Apr_300_40	300	11	40	4	30	2	B	fruit	46	Henriettea succosa
Apr	300_40	Apr_300_40	300	11	40	4	30	3	A	winged fruit	51	Malpiguiaceae - liana
Apr	300_40	Apr_300_40	300	11	40	4	30	1	B	fruit	46	Henriettea succosa
Apr	300_60	Apr_300_60	300	11	60	5	30	3	A	winged fruit	51	Malpiguiaceae - liana
Apr	300_80	Apr_300_80	300	11	80	6	3	6	B	fruit	72	Tiririca
Apr	300_80	Apr_300_80	300	11	80	6	15	1	B	fruit	26	Vismia ferruginea
Apr	300_100	Apr_300_100	300	11	100	7						Morphospecies
Apr	7_-20	Apr_7_-20	7	mature	-20	1	15	1	B	fruit	85	Pera glabrata
Apr	7_-20	Apr_7_-20	7	mature	-20	1	15	1	A	fruit	13	Tibouchina elegans
Apr	7_-20	Apr_7_-20	7	mature	-20	1	60	1	B	pods	128	Macrolobium latifolium
Apr	7_0	Apr_7_0	7	11	0	2						Morphospecies
Apr	7_20	Apr_7_20	7	11	20	3						Morphospecies
Apr	7_40	Apr_7_40	7	11	40	4	15	1	A	fruit	13	Tibouchina elegans
Apr	7_60	Apr_7_60	7	11	60	5	6	2	B	fruit	37	Morphospecies
Apr	7_60	Apr_7_60	7	11	60	5	15	4	B	fruit	37	Morphospecies
Apr	7_80	Apr_7_80	7	11	80	6						Morphospecies
Apr	7_100	Apr_7_100	7	11	100	7	6	1	B	fruit	26	Vismia ferruginea
Apr	7_100	Apr_7_100	7	11	100	7	15	2	B	fruit	129	Vismia latifolia
Apr	7_100	Apr_7_100	7	11	100	7	30	2	B	fruit	129	Vismia latifolia
Apr	11_-20	Apr_11_-20	11	mature	-20	1	6	4	B	seed	60	Morphospecies
Apr	11_-20	Apr_11_-20	11	mature	-20	1	15	2	B	fruit	22	Morphospecies
Apr	11_-20	Apr_11_-20	11	mature	-20	1	15	2	B	fruit	46	Henriettea succosa
Apr	11_0	Apr_11_0	11	24	0	2	3	1	B	seed	147	Morphospecies
Apr	11_0	Apr_11_0	11	24	0	2	3	2	B	fruit	34	Morphospecies
Apr	11_0	Apr_11_0	11	24	0	2	15	1	B	seed	8	Euterpe edulis
Apr	11_0	Apr_11_0	11	24	0	2	15	8	A	fruit	13	Tibouchina elegans
Apr	11_0	Apr_11_0	11	24	0	2	15	1	B	seed	130	Morphospecies
Apr	11_20	Apr_11_20	11	24	20	3	15	2	A	fruit	13	Tibouchina elegans
Apr	11_20	Apr_11_20	11	24	20	3	15	3	B	young fruit	202	Morphospecies
Apr	11_20	Apr_11_20	11	24	20	3	30	1	B	seed	131	Morphospecies
Apr	11_40	Apr_11_40	11	24	40	4	6	1	B	fruit	112	Myrsine
Apr	11_40	Apr_11_40	11	24	40	4	15	4	B	fruit	112	Myrsine
Apr	11_40	Apr_11_40	11	24	40	4	30	2	B	seed	131	Morphospecies
Apr	11_40	Apr_11_40	11	24	40	4	30	1	A	winged fruit	51	Malpiguiaceae - liana
Apr	11_60	Apr_11_60	11	24	60	5	6	1	B	fruit	9	Euphorbiaceae
Apr	11_60	Apr_11_60	11	24	60	5	6	7	B	fruit	69	Morphospecies
Apr	11_60	Apr_11_60	11	24	60	5	15	1	B	fruit	69	Morphospecies
Apr	11_80	Apr_11_80	11	24	80	6	15	1	B	fruit	26	Vismia ferruginea
Apr	11_80	Apr_11_80	11	24	80	6	15	2	A	fruit	13	Tibouchina elegans
Apr	11_100	Apr_11_100	11	24	100	7	6	4	B	seed	60	Morphospecies
Apr	11_100	Apr_11_100	11	24	100	7	6	6	B	seed	147	Morphospecies
Apr	11_100	Apr_11_100	11	24	100	7	15	2	B	fruit	45	Salzmannia nitida
Apr	11_100	Apr_11_100	11	24	100	7	30	2	B	seed	131	Morphospecies
Apr	16_-20	Apr_16_-20	16	mature	-20	1	3	2	B	seed	74	herb like
Apr	16_0	Apr_16_0	16	24	0	2	6	1	B	fruit	22	Morphospecies
Apr	16_20	Apr_16_20	16	24	20	3	3	2	B	fruit	72	Tiririca
Apr	16_20	Apr_16_20	16	24	20	3	6	4	B	pods	177	Inga thibaudiana
Apr	16_20	Apr_16_20	16	24	20	3	6	2	B	fruit	46	Henriettea succosa
Apr	16_20	Apr_16_20	16	24	20	3	15	10	B	fruit	46	Henriettea succosa
Apr	16_20	Apr_16_20	16	24	20	3	15	15	B	fruit	176	Morphospecies
Apr	16_20	Apr_16_20	16	24	20	3	30	2	B	fruit	46	Henriettea succosa
Apr	16_20	Apr_16_20	16	24	20	3	30	3	B	fruit	176	Morphospecies
Apr	16_40	Apr_16_40	16	24	40	4	6	1	B	seed	178	Rubiaceae
Apr	16_40	Apr_16_40	16	24	40	4	15	2	A	winged fruit	73	liana
Apr	16_60	Apr_16_60	16	24	60	5	6	2	A	winged fruit	73	liana
Apr	16_80	Apr_16_80	16	24	80	6	6	1	B	fruit	34	Morphospecies
Apr	16_80	Apr_16_80	16	24	80	6	15	1	A	winged fruit	51	Malpiguiaceae - liana
Apr	16_80	Apr_16_80	16	24	80	6	30	1	A	winged fruit	51	Malpiguiaceae - liana
Apr	16_100	Apr_16_100	16	24	100	7	3	1	B	seed	28	Morphospecies
Apr	16_100	Apr_16_100	16	24	100	7	15	1	B	seed	173	Morphospecies
Apr	16_100	Apr_16_100	16	24	100	7	30	1	A	winged fruit	51	Malpiguiaceae - liana
Apr	19_-20	Apr_19_-20	19	mature	-20	1	3	1	B	seed	56	Morphospecies
Apr	19_-20	Apr_19_-20	19	mature	-20	1	15	1	B	fruit	83	Morphospecies
Apr	19_0	Apr_19_0	19	11	0	2	6	1	B	seed	190	Morphospecies
Apr	19_0	Apr_19_0	19	11	0	2	15	1	A	seed	183	Tabebuia elliptica
Apr	19_0	Apr_19_0	19	11	0	2	15	1	A	fruit	13	Tibouchina elegans
Apr	19_0	Apr_19_0	19	11	0	2	15	1	B	fruit	171	Morphospecies
Apr	19_20	Apr_19_20	19	11	20	3	6	1	B	fruit	146	Morphospecies
Apr	19_40	Apr_19_40	19	11	40	4	6	1	B	seed	60	Morphospecies
Apr	19_40	Apr_19_40	19	11	40	4	6	1	B	seed	99	Brachiaria
Apr	19_60	Apr_19_60	19	11	60	5	6	2	B	fruit	112	Myrsine
Apr	19_60	Apr_19_60	19	11	60	5	15	6	B	fruit	112	Myrsine
Apr	19_60	Apr_19_60	19	11	60	5	15	1	B	fruit	38	Morphospecies
Apr	19_80	Apr_19_80	19	11	80	6	6	3	B	fruit	46	Henriettea succosa
Apr	19_80	Apr_19_80	19	11	80	6	15	3	B	fruit	46	Henriettea succosa
Apr	19_80	Apr_19_80	19	11	80	6	30	1	A	seed	183	Tabebuia elliptica
Apr	19_100	Apr_19_100	19	11	100	7	3	2	B	fruit	46	Henriettea succosa
Apr	19_100	Apr_19_100	19	11	100	7	6	2	B	fruit	46	Henriettea succosa
Apr	19_100	Apr_19_100	19	11	100	7	30	2	B	fruit	46	Henriettea succosa
Apr	22_-20	Apr_22_-20	22	mature	-20	1	15	1	A	achene	215	Asteraceae
Apr	22_-20	Apr_22_-20	22	mature	-20	1	15	1	B	pods	88	Balizia pedicellaris
Apr	22_-20	Apr_22_-20	22	mature	-20	1	15	3	B	fruit	76	Morphospecies
Apr	22_-20	Apr_22_-20	22	mature	-20	1	30	1	B	fruit	214	Posoqueria
Apr	22_-20	Apr_22_-20	22	mature	-20	1	60	1	B	pods	88	Balizia pedicellaris
Apr	22_0	Apr_22_0	22	24	0	2	3	1	B	fruit	34	Morphospecies
Apr	22_0	Apr_22_0	22	24	0	2	3	2	B	seed	56	Morphospecies
Apr	22_0	Apr_22_0	22	24	0	2	6	2	B	seed	190	Morphospecies
Apr	22_0	Apr_22_0	22	24	0	2	15	1	B	fruit	176	Morphospecies
Apr	22_20	Apr_22_20	22	24	20	3	6	1	B	seed	99	Brachiaria
Apr	22_20	Apr_22_20	22	24	20	3	15	2	B	fruit	45	Salzmannia nitida
Apr	22_20	Apr_22_20	22	24	20	3	30	1	B	seed	131	Morphospecies
Apr	22_40	Apr_22_40	22	24	40	4	3	2	B	seed	74	herb like
Apr	22_40	Apr_22_40	22	24	40	4	6	1	B	fruit	32	Mouriri
Apr	22_60	Apr_22_60	22	24	60	5	6	1	B	fruit	45	Salzmannia nitida
Apr	22_60	Apr_22_60	22	24	60	5	6	1	A	fruit	13	Tibouchina elegans
Apr	22_60	Apr_22_60	22	24	60	5	15	1	A	fruit	13	Tibouchina elegans
Apr	22_80	Apr_22_80	22	24	80	6	3	1	B	seed	114	Morphospecies
Apr	22_80	Apr_22_80	22	24	80	6	15	2	A	fruit	13	Tibouchina elegans
Apr	22_80	Apr_22_80	22	24	80	6	15	1	A	winged fruit	51	Malpiguiaceae - liana
Apr	22_80	Apr_22_80	22	24	80	6	30	1	A	fruit	13	Tibouchina elegans
Apr	22_100	Apr_22_100	22	24	100	7	3	2	A	winged fruit	51	Malpiguiaceae - liana
Apr	22_100	Apr_22_100	22	24	100	7	3	1	B	seed	114	Morphospecies
Apr	22_100	Apr_22_100	22	24	100	7	6	5	B	seed	60	Morphospecies
Apr	22_100	Apr_22_100	22	24	100	7	6	2	A	winged fruit	51	Malpiguiaceae - liana
Apr	22_100	Apr_22_100	22	24	100	7	15	1	B	fruit	35	Euphorbiaceae
Apr	22_100	Apr_22_100	22	24	100	7	15	9	A	fruit	13	Tibouchina elegans
Apr	22_100	Apr_22_100	22	24	100	7	30	1	B	fruit	46	Henriettea succosa
Apr	23_-20	Apr_23_-20	23	mature	-20	1	6	1	B	seed	190	Morphospecies
Apr	23_-20	Apr_23_-20	23	mature	-20	1	6	1	B	fruit	45	Salzmannia nitida
Apr	23_-20	Apr_23_-20	23	mature	-20	1	15	1	B	fruit	21	Miconia
Apr	23_0	Apr_23_0	23	40	0	2	3	1	B	seed	114	Morphospecies
Apr	23_0	Apr_23_0	23	40	0	2	6	1	B	fruit	146	Morphospecies
Apr	23_0	Apr_23_0	23	40	0	2	30	5	B	fruit	86	Pradosia bahiensis
Apr	23_0	Apr_23_0	23	40	0	2	60	8	B	fruit	86	Pradosia bahiensis
Apr	23_20	Apr_23_20	23	40	20	3	3	1	B	seed	28	Morphospecies
Apr	23_20	Apr_23_20	23	40	20	3	6	1	B	fruit	52	Schefflera morototoni
Apr	23_20	Apr_23_20	23	40	20	3	15	4	B	fruit	12	Rutaceae
Apr	23_20	Apr_23_20	23	40	20	3	15	2	B	fruit	45	Salzmannia nitida
Apr	23_20	Apr_23_20	23	40	20	3	60	1	B	pods	88	Balizia pedicellaris
Apr	23_40	Apr_23_40	23	40	40	4	3	1	B	seed	60	Morphospecies
Apr	23_40	Apr_23_40	23	40	40	4	3	1	B	seed	114	Morphospecies
Apr	23_40	Apr_23_40	23	40	40	4	6	1	B	seed	206	Rubiaceae
Apr	23_40	Apr_23_40	23	40	40	4	6	5	B	seed	60	Morphospecies
Apr	23_40	Apr_23_40	23	40	40	4	6	2	B	fruit	12	Rutaceae
Apr	23_40	Apr_23_40	23	40	40	4	15	4	B	fruit	12	Rutaceae
Apr	23_40	Apr_23_40	23	40	40	4	30	1	A	seed	183	Tabebuia elliptica
Apr	23_60	Apr_23_60	23	40	60	5	6	4	B	fruit	45	Salzmannia nitida
Apr	23_60	Apr_23_60	23	40	60	5	15	5	B	fruit	133	Myrcia splendens
Apr	23_60	Apr_23_60	23	40	60	5	15	1	A	fruit	13	Tibouchina elegans
Apr	23_60	Apr_23_60	23	40	60	5	15	1	B	fruit	26	Vismia ferruginea
Apr	23_60	Apr_23_60	23	40	60	5	15	9	B	fruit	45	Salzmannia nitida
Apr	23_80	Apr_23_80	23	40	80	6	6	8	B	fruit	46	Henriettea succosa
Apr	23_80	Apr_23_80	23	40	80	6	15	3	B	fruit	46	Henriettea succosa
Apr	23_80	Apr_23_80	23	40	80	6	15	2	B	fruit	45	Salzmannia nitida
Apr	23_100	Apr_23_100	23	40	100	7	3	3	B	fruit	34	Morphospecies
Apr	23_100	Apr_23_100	23	40	100	7	6	2	B	fruit	46	Henriettea succosa
Apr	23_100	Apr_23_100	23	40	100	7	6	2	B	seed	114	Morphospecies
Apr	23_100	Apr_23_100	23	40	100	7	15	28	B	fruit	45	Salzmannia nitida
Apr	23_100	Apr_23_100	23	40	100	7	30	1	A	seed	183	Tabebuia elliptica
Apr	24_-20	Apr_24_-20	24	mature	-20	1	6	160	B	young fruit	189	Morphospecies
Apr	24_-20	Apr_24_-20	24	mature	-20	1	6	1	B	fruit	26	Vismia ferruginea
Apr	24_-20	Apr_24_-20	24	mature	-20	1	60	1	A	achene	215	Asteraceae
Apr	24_0	Apr_24_0	24	40	0	2	6	7	B	fruit	133	Myrcia splendens
Apr	24_0	Apr_24_0	24	40	0	2	6	2	B	seed	11	Morphospecies
Apr	24_0	Apr_24_0	24	40	0	2	6	1	A	achene	1	Asteraceae
Apr	24_0	Apr_24_0	24	40	0	2	6	14	B	fruit	45	Salzmannia nitida
Apr	24_0	Apr_24_0	24	40	0	2	6	2	B	fruit	12	Rutaceae
Apr	24_0	Apr_24_0	24	40	0	2	6	1	B	seed	195	Morphospecies
Apr	24_0	Apr_24_0	24	40	0	2	15	51	B	fruit	133	Myrcia splendens
Apr	24_20	Apr_24_20	24	40	20	3	6	1	B	fruit	12	Rutaceae
Apr	24_40	Apr_24_40	24	40	40	4	6	1	B	fruit	6	Morphospecies
Apr	24_40	Apr_24_40	24	40	40	4	6	3	B	fruit	45	Salzmannia nitida
Apr	24_40	Apr_24_40	24	40	40	4	6	10	B	seed	60	Morphospecies
Apr	24_40	Apr_24_40	24	40	40	4	6	1	B	fruit	3	Tapirira guianensis
Apr	24_40	Apr_24_40	24	40	40	4	15	40	A	fruit	13	Tibouchina elegans
Apr	24_40	Apr_24_40	24	40	40	4	15	3	B	fruit	45	Salzmannia nitida
Apr	24_60	Apr_24_60	24	40	60	5	6	2	B	fruit	216	Morphospecies
Apr	24_60	Apr_24_60	24	40	60	5	6	2	B	seed	60	Morphospecies
Apr	24_60	Apr_24_60	24	40	60	5	15	4	B	fruit	216	Morphospecies
Apr	24_60	Apr_24_60	24	40	60	5	15	2	B	fruit	45	Salzmannia nitida
Apr	24_80	Apr_24_80	24	40	80	6	6	8	A	achene	1	Asteraceae
Apr	24_80	Apr_24_80	24	40	80	6	15	1	B	fruit	37	Morphospecies
Apr	24_80	Apr_24_80	24	40	80	6	15	1	B	fruit	145	Morphospecies
Apr	24_100	Apr_24_100	24	40	100	7	3	1	B	seed	56	Morphospecies
Apr	24_100	Apr_24_100	24	40	100	7	6	1	B	seed	114	Morphospecies
Apr	24_100	Apr_24_100	24	40	100	7	15	3	A	fruit	13	Tibouchina elegans
Apr	26_-20	Apr_26_-20	26	mature	-20	1	3	3	B	fruit	72	Tiririca
Apr	26_-20	Apr_26_-20	26	mature	-20	1	15	1	B	fruit	145	Morphospecies
Apr	26_-20	Apr_26_-20	26	mature	-20	1	30	3	B	fruit	96	Myrtaceae
Apr	26_0	Apr_26_0	26	24	0	2						Morphospecies
Apr	26_20	Apr_26_20	26	24	20	3	15	1	B	fruit	45	Salzmannia nitida
Apr	26_40	Apr_26_40	26	24	40	4	6	1	B	fruit	146	Morphospecies
Apr	26_40	Apr_26_40	26	24	40	4	6	1	A	fruit	154	Malvaceae
Apr	26_40	Apr_26_40	26	24	40	4	15	3	B	fruit	45	Salzmannia nitida
Apr	26_40	Apr_26_40	26	24	40	4	15	8	A	fruit	13	Tibouchina elegans
Apr	26_60	Apr_26_60	26	24	60	5	6	5	B	fruit	45	Salzmannia nitida
Apr	26_60	Apr_26_60	26	24	60	5	15	4	B	fruit	45	Salzmannia nitida
Apr	26_80	Apr_26_80	26	24	80	6	3	2	B	young fruit	210	Morphospecies
Apr	26_80	Apr_26_80	26	24	80	6	15	1	B	fruit	76	Morphospecies
Apr	26_80	Apr_26_80	26	24	80	6	15	2	A	winged fruit	51	Malpiguiaceae - liana
Apr	26_80	Apr_26_80	26	24	80	6	15	61	B	fruit	45	Salzmannia nitida
Apr	26_100	Apr_26_100	26	24	100	7	3	1	B	seed	28	Morphospecies
Apr	26_100	Apr_26_100	26	24	100	7	6	2	B	seed	60	Morphospecies
Apr	26_100	Apr_26_100	26	24	100	7	15	1	A	fruit	13	Tibouchina elegans
Apr	27_-20	Apr_27_-20	27	mature	-20	1	15	3	B	fruit	137	seed with arils
Apr	27_0	Apr_27_0	27	24	0	2	15	11	A	fruit	13	Tibouchina elegans
Apr	27_20	Apr_27_20	27	24	20	3	6	2	B	fruit	9	Euphorbiaceae
Apr	27_20	Apr_27_20	27	24	20	3	15	6	B	fruit	3	Tapirira guianensis
Apr	27_20	Apr_27_20	27	24	20	3	15	1	B	seed	47	Morphospecies
Apr	27_20	Apr_27_20	27	24	20	3	30	2	B	fruit	46	Henriettea succosa
Apr	27_40	Apr_27_40	27	24	40	4	3	2	B	fruit	72	Tiririca
Apr	27_40	Apr_27_40	27	24	40	4	6	2	B	seed	60	Morphospecies
Apr	27_40	Apr_27_40	27	24	40	4	30	2	A	winged fruit	51	Malpiguiaceae - liana
Apr	27_60	Apr_27_60	27	24	60	5	6	7	A	achene	1	Asteraceae
Apr	27_60	Apr_27_60	27	24	60	5	15	19	B	fruit	45	Salzmannia nitida
Apr	27_80	Apr_27_80	27	24	80	6	6	1	A	achene	1	Asteraceae
Apr	27_80	Apr_27_80	27	24	80	6	15	3	A	winged fruit	51	Malpiguiaceae - liana
Apr	27_80	Apr_27_80	27	24	80	6	15	1	B	fruit	26	Vismia ferruginea
Apr	27_80	Apr_27_80	27	24	80	6	30	1	A	winged fruit	51	Malpiguiaceae - liana
Apr	27_100	Apr_27_100	27	24	100	7	15	4	B	fruit	139	Morphospecies
Apr	27_100	Apr_27_100	27	24	100	7	15	1	A	fruit	13	Tibouchina elegans
Apr	28_-20	Apr_28_-20	28	mature	-20	1	6	1	B	fruit	43	Morphospecies
Apr	28_-20	Apr_28_-20	28	mature	-20	1	15	1	B	fruit	139	Morphospecies
Apr	28_0	Apr_28_0	28	11	0	2						Morphospecies
Apr	28_20	Apr_28_20	28	11	20	3	15	2	A	fruit	13	Tibouchina elegans
Apr	28_20	Apr_28_20	28	11	20	3	30	5	B	fruit	46	Henriettea succosa
Apr	28_40	Apr_28_40	28	11	40	4	15	1	A	fruit	13	Tibouchina elegans
Apr	28_60	Apr_28_60	28	11	60	5	6	1	B	fruit	52	Schefflera morototoni
Apr	28_80	Apr_28_80	28	11	80	6	6	2	B	fruit	111	Morphospecies
Apr	28_80	Apr_28_80	28	11	80	6	15	1	A	fruit	13	Tibouchina elegans
Apr	28_100	Apr_28_100	28	11	100	7						Morphospecies
Apr	1_-20	Apr_1_-20	1	mature	-20	1	6	1	B	seed	217	Morphospecies
Apr	1_0	Apr_1_0	1	40	0	2	3	1	B	seed	74	herb like
Apr	1_0	Apr_1_0	1	40	0	2	6	1	B	fruit	34	Morphospecies
Apr	1_20	Apr_1_20	1	40	20	3	15	5	B	fruit	30	Morphospecies
Apr	1_20	Apr_1_20	1	40	20	3	15	3	A	achene	215	Asteraceae
Apr	1_40	Apr_1_40	1	40	40	4	6	82	B	seed	99	Brachiaria
Apr	1_40	Apr_1_40	1	40	40	4	6	1	B	seed	206	Rubiaceae
Apr	1_40	Apr_1_40	1	40	40	4	15	1	B	fruit	30	Morphospecies
Apr	1_60	Apr_1_60	1	40	60	5						Morphospecies
Apr	1_80	Apr_1_80	1	40	80	6						Morphospecies
Apr	1_100	Apr_1_100	1	40	100	7	6	1	A	achene	1	Asteraceae
Apr	2_-20	Apr_2_-20	2	mature	-20	1						Morphospecies
Apr	2_0	Apr_2_0	2	40	0	2	6	1	B	fruit	52	Schefflera morototoni
Apr	2_0	Apr_2_0	2	40	0	2	15	1	B	seed	122	Morphospecies
Apr	2_20	Apr_2_20	2	40	20	3						Morphospecies
Apr	2_40	Apr_2_40	2	40	40	4	6	3	B	fruit	52	Schefflera morototoni
Apr	2_40	Apr_2_40	2	40	40	4	15	1	B	fruit	139	Morphospecies
Apr	2_40	Apr_2_40	2	40	40	4	15	1	B	fruit	26	Vismia ferruginea
Apr	2_60	Apr_2_60	2	40	60	5						Morphospecies
Apr	2_80	Apr_2_80	2	40	80	6	6	2	B	seed	11	Morphospecies
Apr	2_80	Apr_2_80	2	40	80	6	15	1	B	seed	11	Morphospecies
Apr	2_100	Apr_2_100	2	40	100	7	15	1	B	fruit	30	Morphospecies
Apr	2_100	Apr_2_100	2	40	100	7	15	2	B	fruit	45	Salzmannia nitida
Apr	2_100	Apr_2_100	2	40	100	7	30	1	B	fruit	151	Hyppocrateaceae
Apr	3_-20	Apr_3_-20	3	mature	-20	1						Morphospecies
Apr	3_0	Apr_3_0	3	40	0	2						Morphospecies
Apr	3_20	Apr_3_20	3	40	20	3	6	2	B	fruit	46	Henriettea succosa
Apr	3_20	Apr_3_20	3	40	20	3	6	4	B	seed	99	Brachiaria
Apr	3_20	Apr_3_20	3	40	20	3	15	2	B	fruit	45	Salzmannia nitida
Apr	3_20	Apr_3_20	3	40	20	3	30	5	B	fruit	46	Henriettea succosa
Apr	3_40	Apr_3_40	3	40	40	4	6	27	B	seed	99	Brachiaria
Apr	3_40	Apr_3_40	3	40	40	4	15	1	B	fruit	46	Henriettea succosa
Apr	3_40	Apr_3_40	3	40	40	4	30	26	B	fruit	46	Henriettea succosa
Apr	3_60	Apr_3_60	3	40	60	5	6	1	B	fruit	46	Henriettea succosa
Apr	3_60	Apr_3_60	3	40	60	5	15	2	B	fruit	46	Henriettea succosa
Apr	3_60	Apr_3_60	3	40	60	5	30	1	A	winged fruit	51	Malpiguiaceae - liana
Apr	3_60	Apr_3_60	3	40	60	5	30	11	B	fruit	46	Henriettea succosa
Apr	3_80	Apr_3_80	3	40	80	6	6	1	B	fruit	46	Henriettea succosa
Apr	3_80	Apr_3_80	3	40	80	6	15	2	A	fruit	13	Tibouchina elegans
Apr	3_80	Apr_3_80	3	40	80	6	30	2	A	winged fruit	51	Malpiguiaceae - liana
Apr	3_100	Apr_3_100	3	40	100	7	6	1	B	fruit	46	Henriettea succosa
Apr	3_100	Apr_3_100	3	40	100	7	15	1	B	seed	213	Fabaceae
Apr	3_100	Apr_3_100	3	40	100	7	30	1	A	winged fruit	51	Malpiguiaceae - liana
Apr	3_100	Apr_3_100	3	40	100	7	30	1	B	fruit	46	Henriettea succosa
Apr	3_100	Apr_3_100	3	40	100	7	30	1	B	pods	221	Calliandra bella
Apr	30_-20	Apr_30_-20	30	mature	-20	1	6	1	B	fruit	34	Morphospecies
Apr	30_0	Apr_30_0	30	11	0	2	15	1	B	fruit	176	Morphospecies
Apr	30_20	Apr_30_20	30	11	20	3	6	1	B	fruit	9	Euphorbiaceae
Apr	30_20	Apr_30_20	30	11	20	3	6	1	B	seed	99	Brachiaria
Apr	30_20	Apr_30_20	30	11	20	3	15	4	B	fruit	176	Morphospecies
Apr	30_20	Apr_30_20	30	11	20	3	30	1	A	winged fruit	51	Malpiguiaceae - liana
Apr	30_40	Apr_30_40	30	11	40	4	3	1	B	seed	28	Morphospecies
Apr	30_40	Apr_30_40	30	11	40	4	6	2	B	seed	99	Brachiaria
Apr	30_40	Apr_30_40	30	11	40	4	15	1	A	winged fruit	51	Malpiguiaceae - liana
Apr	30_40	Apr_30_40	30	11	40	4	15	2	B	fruit	176	Morphospecies
Apr	30_60	Apr_30_60	30	11	60	5	6	1	B	seed	60	Morphospecies
Apr	30_60	Apr_30_60	30	11	60	5	15	1	B	fruit	30	Morphospecies
Apr	30_60	Apr_30_60	30	11	60	5	30	2	A	winged fruit	51	Malpiguiaceae - liana
Apr	30_80	Apr_30_80	30	11	80	6	6	1	B	fruit	146	Morphospecies
Apr	30_80	Apr_30_80	30	11	80	6	15	7	A	winged fruit	51	Malpiguiaceae - liana
Apr	30_80	Apr_30_80	30	11	80	6	30	34	A	winged fruit	51	Malpiguiaceae - liana
Apr	30_100	Apr_30_100	30	11	100	7	6	5	B	fruit	12	Rutaceae
Apr	30_100	Apr_30_100	30	11	100	7	15	1	A	winged fruit	51	Malpiguiaceae - liana
Apr	30_100	Apr_30_100	30	11	100	7	30	8	A	winged fruit	51	Malpiguiaceae - liana
Apr	300_-20	Apr_300_-20	300	mature	-20	1	15	4	B	fruit	139	Morphospecies
Apr	300_-20	Apr_300_-20	300	mature	-20	1	60	1	B	fruit	39	Parinari alvimii
Apr	300_0	Apr_300_0	300	11	0	2	15	1	B	pods	20	Fabaceae
Apr	300_20	Apr_300_20	300	11	20	3	15	2	A	fruit	13	Tibouchina elegans
Apr	300_20	Apr_300_20	300	11	20	3	30	2	A	winged fruit	51	Malpiguiaceae - liana
Apr	300_40	Apr_300_40	300	11	40	4	15	9	B	fruit	46	Henriettea succosa
Apr	300_60	Apr_300_60	300	11	60	5	6	1	B	fruit	139	Morphospecies
Apr	300_60	Apr_300_60	300	11	60	5	6	1	B	fruit	36	Morphospecies
Apr	300_60	Apr_300_60	300	11	60	5	15	2	B	fruit	139	Morphospecies
Apr	300_60	Apr_300_60	300	11	60	5	30	3	A	winged fruit	51	Malpiguiaceae - liana
Apr	300_80	Apr_300_80	300	11	80	6	3	2	B	fruit	72	Tiririca
Apr	300_80	Apr_300_80	300	11	80	6	30	2	A	winged fruit	51	Malpiguiaceae - liana
Apr	300_100	Apr_300_100	300	11	100	7	6	2	B	fruit	52	Schefflera morototoni
Apr	300_100	Apr_300_100	300	11	100	7	15	2	B	fruit	52	Schefflera morototoni
Apr	7_-20	Apr_7_-20	7	mature	-20	1						Morphospecies
Apr	7_0	Apr_7_0	7	11	0	2	15	1	B	fruit	222	Myrtaceae
Apr	7_20	Apr_7_20	7	11	20	3	15	1	B	fruit	46	Henriettea succosa
Apr	7_20	Apr_7_20	7	11	20	3	30	4	B	fruit	46	Henriettea succosa
Apr	7_40	Apr_7_40	7	11	40	4	15	2	A	fruit	13	Tibouchina elegans
Apr	7_60	Apr_7_60	7	11	60	5	15	14	B	fruit	46	Henriettea succosa
Apr	7_60	Apr_7_60	7	11	60	5	15	1	B	fruit	176	Morphospecies
Apr	7_60	Apr_7_60	7	11	60	5	15	1	A	fruit	13	Tibouchina elegans
Apr	7_60	Apr_7_60	7	11	60	5	30	2	A	winged fruit	51	Malpiguiaceae - liana
Apr	7_60	Apr_7_60	7	11	60	5	30	9	B	fruit	46	Henriettea succosa
Apr	7_80	Apr_7_80	7	11	80	6	6	2	B	fruit	219	Morphospecies
Apr	7_80	Apr_7_80	7	11	80	6	15	1	B	seed	206	Rubiaceae
Apr	7_100	Apr_7_100	7	11	100	7	15	1	B	fruit	26	Vismia ferruginea
Apr	11_-20	Apr_11_-20	11	mature	-20	1	6	1	B	fruit	22	Morphospecies
Apr	11_-20	Apr_11_-20	11	mature	-20	1	15	2	B	fruit	22	Morphospecies
Apr	11_-20	Apr_11_-20	11	mature	-20	1	15	4	B	fruit	46	Henriettea succosa
Apr	11_-20	Apr_11_-20	11	mature	-20	1	30	2	B	fruit	46	Henriettea succosa
Apr	11_0	Apr_11_0	11	24	0	2	15	1	B	fruit	138	Euphorbiaceae
Apr	11_0	Apr_11_0	11	24	0	2	15	1	A	fruit	13	Tibouchina elegans
Apr	11_20	Apr_11_20	11	24	20	3	15	2	A	fruit	13	Tibouchina elegans
Apr	11_40	Apr_11_40	11	24	40	4	6	1	B	fruit	146	Morphospecies
Apr	11_40	Apr_11_40	11	24	40	4	15	1	B	fruit	146	Morphospecies
Apr	11_40	Apr_11_40	11	24	40	4	15	1	A	winged fruit	51	Malpiguiaceae - liana
Apr	11_60	Apr_11_60	11	24	60	5	6	8	B	fruit	69	Morphospecies
Apr	11_60	Apr_11_60	11	24	60	5	6	2	B	fruit	34	Morphospecies
Apr	11_60	Apr_11_60	11	24	60	5	15	1	A	achene	229	Asteraceae
Apr	11_80	Apr_11_80	11	24	80	6	60	2	B	pods	88	Balizia pedicellaris
Apr	11_100	Apr_11_100	11	24	100	7	6	19	B	seed	60	Morphospecies
Apr	11_100	Apr_11_100	11	24	100	7	6	2	B	fruit	146	Morphospecies
Apr	16_-20	Apr_16_-20	16	mature	-20	1						Morphospecies
Apr	16_0	Apr_16_0	16	24	0	2	6	1	B	fruit	225	Pouteria
Apr	16_0	Apr_16_0	16	24	0	2	15	7	A	fruit	13	Tibouchina elegans
Apr	16_20	Apr_16_20	16	24	20	3	3	10	B	fruit	72	Tiririca
Apr	16_20	Apr_16_20	16	24	20	3	15	1	A	fruit	13	Tibouchina elegans
Apr	16_20	Apr_16_20	16	24	20	3	15	75	B	fruit	176	Morphospecies
Apr	16_20	Apr_16_20	16	24	20	3	30	36	B	fruit	46	Henriettea succosa
Apr	16_40	Apr_16_40	16	24	40	4	6	2	B	fruit	10	Morphospecies
Apr	16_40	Apr_16_40	16	24	40	4	6	1	A	winged fruit	73	liana
Apr	16_40	Apr_16_40	16	24	40	4	15	3	A	winged fruit	73	liana
Apr	16_40	Apr_16_40	16	24	40	4	30	1	A	winged fruit	51	Malpiguiaceae - liana
Apr	16_60	Apr_16_60	16	24	60	5	6	1	A	winged fruit	73	liana
Apr	16_60	Apr_16_60	16	24	60	5	15	1	B	fruit	225	Pouteria
Apr	16_60	Apr_16_60	16	24	60	5	15	1	B	fruit	145	Morphospecies
Apr	16_80	Apr_16_80	16	24	80	6	15	2	A	winged fruit	51	Malpiguiaceae - liana
Apr	16_80	Apr_16_80	16	24	80	6	30	1	A	winged fruit	51	Malpiguiaceae - liana
Apr	16_100	Apr_16_100	16	24	100	7	15	2	A	winged fruit	51	Malpiguiaceae - liana
Apr	19_-20	Apr_19_-20	19	mature	-20	1	3	1	B	seed	28	Morphospecies
Apr	19_0	Apr_19_0	19	11	0	2	15	1	A	seed	183	Tabebuia elliptica
Apr	19_20	Apr_19_20	19	11	20	3	15	4	B	seed	11	Morphospecies
Apr	19_20	Apr_19_20	19	11	20	3	30	1	A	seed	183	Tabebuia elliptica
Apr	19_40	Apr_19_40	19	11	40	4						Morphospecies
Apr	19_60	Apr_19_60	19	11	60	5	6	1	B	seed	195	Morphospecies
Apr	19_60	Apr_19_60	19	11	60	5	6	1	B	fruit	46	Henriettea succosa
Apr	19_60	Apr_19_60	19	11	60	5	6	1	B	fruit	112	Myrsine
Apr	19_60	Apr_19_60	19	11	60	5	15	6	B	fruit	112	Myrsine
Apr	19_80	Apr_19_80	19	11	80	6	15	3	B	fruit	37	Morphospecies
Apr	19_80	Apr_19_80	19	11	80	6	15	1	A	winged fruit	51	Malpiguiaceae - liana
Apr	19_100	Apr_19_100	19	11	100	7						Morphospecies
Apr	22_-20	Apr_22_-20	22	mature	-20	1	6	1	B	fruit	3	Tapirira guianensis
Apr	22_-20	Apr_22_-20	22	mature	-20	1	6	1	B	fruit	76	Morphospecies
Apr	22_-20	Apr_22_-20	22	mature	-20	1	6	1	B	fruit	52	Schefflera morototoni
Apr	22_-20	Apr_22_-20	22	mature	-20	1	6	1	B	seed	99	Brachiaria
Apr	22_-20	Apr_22_-20	22	mature	-20	1	15	1	B	fruit	76	Morphospecies
Apr	22_-20	Apr_22_-20	22	mature	-20	1	60	1	B	pods	88	Balizia pedicellaris
Apr	22_0	Apr_22_0	22	24	0	2	6	1	B	fruit	175	Morphospecies
Apr	22_0	Apr_22_0	22	24	0	2	6	1	B	fruit	70	Morphospecies
Apr	22_0	Apr_22_0	22	24	0	2	15	10	B	fruit	175	Morphospecies
Apr	22_20	Apr_22_20	22	24	20	3	6	2	B	fruit	146	Morphospecies
Apr	22_20	Apr_22_20	22	24	20	3	6	2	B	seed	114	Morphospecies
Apr	22_20	Apr_22_20	22	24	20	3	15	1	B	fruit	71	Margaritaria nobilis
Apr	22_20	Apr_22_20	22	24	20	3	15	1	A	fruit	13	Tibouchina elegans
Apr	22_20	Apr_22_20	22	24	20	3	15	1	B	fruit	45	Salzmannia nitida
Apr	22_40	Apr_22_40	22	24	40	4	6	3	B	fruit	45	Salzmannia nitida
Apr	22_40	Apr_22_40	22	24	40	4	15	1	B	fruit	26	Vismia ferruginea
Apr	22_40	Apr_22_40	22	24	40	4	15	2	A	fruit	13	Tibouchina elegans
Apr	22_40	Apr_22_40	22	24	40	4	15	1	B	fruit	45	Salzmannia nitida
Apr	22_60	Apr_22_60	22	24	60	5	6	1	B	seed	60	Morphospecies
Apr	22_60	Apr_22_60	22	24	60	5	15	1	A	fruit	13	Tibouchina elegans
Apr	22_80	Apr_22_80	22	24	80	6	15	6	A	fruit	13	Tibouchina elegans
Apr	22_100	Apr_22_100	22	24	100	7	3	1	B	fruit	72	Tiririca
Apr	22_100	Apr_22_100	22	24	100	7	6	1	B	seed	60	Morphospecies
Apr	22_100	Apr_22_100	22	24	100	7	6	1	B	seed	114	Morphospecies
Apr	22_100	Apr_22_100	22	24	100	7	15	2	A	fruit	13	Tibouchina elegans
Apr	22_100	Apr_22_100	22	24	100	7	15	1	B	fruit	71	Margaritaria nobilis
Apr	22_100	Apr_22_100	22	24	100	7	30	1	A	winged fruit	223	Morphospecies
Apr	22_100	Apr_22_100	22	24	100	7	30	1	B	fruit	46	Henriettea succosa
Apr	23_-20	Apr_23_-20	23	mature	-20	1	15	1	B	fruit	168	Morphospecies
Apr	23_0	Apr_23_0	23	40	0	2	30	1	B	fruit	86	Pradosia bahiensis
Apr	23_0	Apr_23_0	23	40	0	2	60	4	B	fruit	86	Pradosia bahiensis
Apr	23_20	Apr_23_20	23	40	20	3	6	1	B	fruit	111	Morphospecies
Apr	23_20	Apr_23_20	23	40	20	3	15	3	B	fruit	45	Salzmannia nitida
Apr	23_20	Apr_23_20	23	40	20	3	30	2	B	seed	226	Morphospecies
Apr	23_20	Apr_23_20	23	40	20	3	30	1	B	fruit	45	Salzmannia nitida
Apr	23_20	Apr_23_20	23	40	20	3	60	4	B	pods	88	Balizia pedicellaris
Apr	23_40	Apr_23_40	23	40	40	4						Morphospecies
Apr	23_60	Apr_23_60	23	40	60	5	3	2	B	seed	28	Morphospecies
Apr	23_60	Apr_23_60	23	40	60	5	6	2	B	fruit	45	Salzmannia nitida
Apr	23_60	Apr_23_60	23	40	60	5	15	6	B	fruit	45	Salzmannia nitida
Apr	23_60	Apr_23_60	23	40	60	5	60	1	A	samara	227	Fabaceae
Apr	23_80	Apr_23_80	23	40	80	6	6	2	B	seed	195	Morphospecies
Apr	23_80	Apr_23_80	23	40	80	6	6	2	B	fruit	46	Henriettea succosa
Apr	23_80	Apr_23_80	23	40	80	6	15	3	B	fruit	46	Henriettea succosa
Apr	23_80	Apr_23_80	23	40	80	6	15	1	B	seed	116	Morphospecies
Apr	23_100	Apr_23_100	23	40	100	7	6	1	B	fruit	24	Morphospecies
Apr	23_100	Apr_23_100	23	40	100	7	15	1	A	fruit	154	Malvaceae
Apr	24_-20	Apr_24_-20	24	mature	-20	1						Morphospecies
Apr	24_0	Apr_24_0	24	40	0	2	6	1	B	fruit	69	Morphospecies
Apr	24_0	Apr_24_0	24	40	0	2	15	3	B	fruit	45	Salzmannia nitida
Apr	24_0	Apr_24_0	24	40	0	2	15	10	B	fruit	133	Myrcia splendens
Apr	24_20	Apr_24_20	24	40	20	3	6	1	B	seed	60	Morphospecies
Apr	24_40	Apr_24_40	24	40	40	4						Morphospecies
Apr	24_60	Apr_24_60	24	40	60	5	15	2	B	fruit	216	Morphospecies
Apr	24_80	Apr_24_80	24	40	80	6	6	1	B	fruit	146	Morphospecies
Apr	24_100	Apr_24_100	24	40	100	7	15	1	B	seed	78	Morphospecies
Apr	26_-20	Apr_26_-20	26	mature	-20	1	3	1	B	fruit	72	Tiririca
Apr	26_-20	Apr_26_-20	26	mature	-20	1	30	3	B	fruit	96	Myrtaceae
Apr	26_0	Apr_26_0	26	24	0	2	6	2	B	fruit	146	Morphospecies
Apr	26_0	Apr_26_0	26	24	0	2	15	1	A	fruit	64	Vochysia acuminata
Apr	26_0	Apr_26_0	26	24	0	2	15	2	B	seed	228	Myrtaceae
Apr	26_20	Apr_26_20	26	24	20	3	3	1	B	fruit	72	Tiririca
Apr	26_20	Apr_26_20	26	24	20	3	15	1	B	fruit	232	Erythroxylum
Apr	26_20	Apr_26_20	26	24	20	3	30	1	A	achene	229	Asteraceae
Apr	26_40	Apr_26_40	26	24	40	4	15	4	A	fruit	13	Tibouchina elegans
Apr	26_40	Apr_26_40	26	24	40	4	15	8	B	fruit	45	Salzmannia nitida
Apr	26_60	Apr_26_60	26	24	60	5	15	1	B	fruit	45	Salzmannia nitida
Apr	26_60	Apr_26_60	26	24	60	5	30	3	A	winged fruit	51	Malpiguiaceae - liana
Apr	26_80	Apr_26_80	26	24	80	6	15	4	B	fruit	45	Salzmannia nitida
Apr	26_100	Apr_26_100	26	24	100	7						Morphospecies
Apr	27_-20	Apr_27_-20	27	mature	-20	1	6	1	A	achene	215	Asteraceae
Apr	27_-20	Apr_27_-20	27	mature	-20	1	15	3	B	seed	197	Morphospecies
Apr	27_-20	Apr_27_-20	27	mature	-20	1	15	4	B	fruit	26	Vismia ferruginea
Apr	27_-20	Apr_27_-20	27	mature	-20	1	30	1	A	winged fruit	51	Malpiguiaceae - liana
Apr	27_-20	Apr_27_-20	27	mature	-20	1	30	2	B	fruit	137	seed with arils
Apr	27_0	Apr_27_0	27	24	0	2	15	13	A	fruit	13	Tibouchina elegans
Apr	27_0	Apr_27_0	27	24	0	2	15	1	B	seed	126	Fabaceae
Apr	27_20	Apr_27_20	27	24	20	3	6	2	B	fruit	46	Henriettea succosa
Apr	27_20	Apr_27_20	27	24	20	3	15	10	B	fruit	26	Vismia ferruginea
Apr	27_20	Apr_27_20	27	24	20	3	15	6	B	fruit	46	Henriettea succosa
Apr	27_20	Apr_27_20	27	24	20	3	15	5	A	fruit	13	Tibouchina elegans
Apr	27_20	Apr_27_20	27	24	20	3	15	2	A	winged fruit	51	Malpiguiaceae - liana
Apr	27_20	Apr_27_20	27	24	20	3	15	1	B	fruit	45	Salzmannia nitida
Apr	27_20	Apr_27_20	27	24	20	3	30	16	B	fruit	46	Henriettea succosa
Apr	27_40	Apr_27_40	27	24	40	4	6	2	B	fruit	34	Morphospecies
Apr	27_40	Apr_27_40	27	24	40	4	6	2	B	seed	230	Cyperaceae
Apr	27_40	Apr_27_40	27	24	40	4	15	1	B	fruit	26	Vismia ferruginea
Apr	27_40	Apr_27_40	27	24	40	4	15	2	A	winged fruit	51	Malpiguiaceae - liana
Apr	27_40	Apr_27_40	27	24	40	4	30	1	B	fruit	46	Henriettea succosa
Apr	27_60	Apr_27_60	27	24	60	5	6	15	A	achene	1	Asteraceae
Apr	27_60	Apr_27_60	27	24	60	5	15	2	A	fruit	13	Tibouchina elegans
Apr	27_60	Apr_27_60	27	24	60	5	15	1	B	fruit	26	Vismia ferruginea
Apr	27_60	Apr_27_60	27	24	60	5	15	3	B	seed	99	Brachiaria
Apr	27_60	Apr_27_60	27	24	60	5	15	7	B	fruit	45	Salzmannia nitida
Apr	27_80	Apr_27_80	27	24	80	6	15	1	A	winged fruit	51	Malpiguiaceae - liana
Apr	27_80	Apr_27_80	27	24	80	6	15	1	B	fruit	37	Morphospecies
Apr	27_80	Apr_27_80	27	24	80	6	30	1	A	winged fruit	51	Malpiguiaceae - liana
Apr	27_100	Apr_27_100	27	24	100	7	15	3	B	seed	126	Fabaceae
Apr	27_100	Apr_27_100	27	24	100	7	15	1	A	fruit	13	Tibouchina elegans
Apr	27_100	Apr_27_100	27	24	100	7	15	2	B	fruit	139	Morphospecies
Apr	28_-20	Apr_28_-20	28	mature	-20	1	6	1	B	seed	251	Morphospecies
Apr	28_0	Apr_28_0	28	11	0	2	3	1	B	fruit	72	Tiririca
Apr	28_20	Apr_28_20	28	11	20	3	6	1	B	fruit	69	Morphospecies
Apr	28_20	Apr_28_20	28	11	20	3	6	1	B	fruit	46	Henriettea succosa
Apr	28_20	Apr_28_20	28	11	20	3	15	1	B	fruit	76	Morphospecies
Apr	28_20	Apr_28_20	28	11	20	3	30	22	B	fruit	46	Henriettea succosa
Apr	28_40	Apr_28_40	28	11	40	4	15	1	A	fruit	13	Tibouchina elegans
Apr	28_40	Apr_28_40	28	11	40	4	15	1	A	winged fruit	51	Malpiguiaceae - liana
Apr	28_40	Apr_28_40	28	11	40	4	30	1	A	winged fruit	51	Malpiguiaceae - liana
Apr	28_60	Apr_28_60	28	11	60	5						Morphospecies
Apr	28_80	Apr_28_80	28	11	80	6	6	1	B	fruit	146	Morphospecies
Apr	28_100	Apr_28_100	28	11	100	7						Morphospecies
May	1_-20	May_1_-20	1	mature	-20	1	15	1	B	seed	197	Morphospecies
May	1_0	May_1_0	1	40	0	2	3	1	B	seed	28	Morphospecies
May	1_0	May_1_0	1	40	0	2	6	1	B	fruit	52	Schefflera morototoni
May	1_0	May_1_0	1	40	0	2	6	2	A	achene	215	Asteraceae
May	1_0	May_1_0	1	40	0	2	15	1	B	fruit	34	Morphospecies
May	1_20	May_1_20	1	40	20	3						Morphospecies
May	1_40	May_1_40	1	40	40	4	6	1	B	fruit	233	Morphospecies
May	1_40	May_1_40	1	40	40	4	6	1	B	seed	206	Rubiaceae
May	1_40	May_1_40	1	40	40	4	15	3	B	fruit	222	Myrtaceae
May	1_40	May_1_40	1	40	40	4	15	3	B	fruit	232	Erythroxylum
May	1_40	May_1_40	1	40	40	4	15	12	A	achene	215	Asteraceae
May	1_60	May_1_60	1	40	60	5	6	1	B	fruit	6	Morphospecies
May	1_60	May_1_60	1	40	60	5	15	2	B	seed	234	Rubiaceae
May	1_80	May_1_80	1	40	80	6	6	1	B	fruit	146	Morphospecies
May	1_100	May_1_100	1	40	100	7	6	2	B	seed	122	Morphospecies
May	1_100	May_1_100	1	40	100	7	6	1	B	seed	195	Morphospecies
May	1_100	May_1_100	1	40	100	7	15	1	B	fruit	26	Vismia ferruginea
May	2_-20	May_2_-20	2	mature	-20	1	3	1	B	seed	61	Morphospecies
May	2_-20	May_2_-20	2	mature	-20	1	6	1	B	fruit	52	Schefflera morototoni
May	2_0	May_2_0	2	40	0	2	6	27	B	fruit	219	Morphospecies
May	2_0	May_2_0	2	40	0	2	15	107	B	fruit	219	Morphospecies
May	2_0	May_2_0	2	40	0	2	15	1	B	fruit	46	Henriettea succosa
May	2_0	May_2_0	2	40	0	2	15	1	B	seed	113	Myrtaceae
May	2_0	May_2_0	2	40	0	2	15	3	A	winged fruit	51	Malpiguiaceae - liana
May	2_0	May_2_0	2	40	0	2	15	1	B	fruit	26	Vismia ferruginea
May	2_0	May_2_0	2	40	0	2	15	1	B	fruit	46	Henriettea succosa
May	2_0	May_2_0	2	40	0	2	15	1	B	seed	182	Morphospecies
May	2_0	May_2_0	2	40	0	2	30	2	B	fruit	46	Henriettea succosa
May	2_20	May_2_20	2	40	20	3	3	1	B	seed	28	Morphospecies
May	2_20	May_2_20	2	40	20	3	15	29	A	achene	215	Asteraceae
May	2_40	May_2_40	2	40	40	4	3	2	B	seed	61	Morphospecies
May	2_40	May_2_40	2	40	40	4	6	2	B	fruit	52	Schefflera morototoni
May	2_40	May_2_40	2	40	40	4	6	1	B	fruit	146	Morphospecies
May	2_40	May_2_40	2	40	40	4	15	36	A	achene	215	Asteraceae
May	2_40	May_2_40	2	40	40	4	15	8	B	fruit	45	Salzmannia nitida
May	2_40	May_2_40	2	40	40	4	30	1	B	fruit	46	Henriettea succosa
May	2_60	May_2_60	2	40	60	5	15	1	B	fruit	143	Rubiaceae
May	2_60	May_2_60	2	40	60	5	15	2	A	achene	215	Asteraceae
May	2_60	May_2_60	2	40	60	5	15	1	B	seed	11	Morphospecies
May	2_80	May_2_80	2	40	80	6	3	1	B	seed	201	Morphospecies
May	2_80	May_2_80	2	40	80	6	6	1	A	achene	215	Asteraceae
May	2_80	May_2_80	2	40	80	6	15	2	A	achene	215	Asteraceae
May	2_100	May_2_100	2	40	100	7	3	27	B	young fruit	210	Morphospecies
May	2_100	May_2_100	2	40	100	7	6	1	B	seed	196	Morphospecies
May	2_100	May_2_100	2	40	100	7	6	3	B	seed	235	Morphospecies
May	2_100	May_2_100	2	40	100	7	6	1	B	seed	213	Fabaceae
May	2_100	May_2_100	2	40	100	7	6	1	B	fruit	6	Morphospecies
May	2_100	May_2_100	2	40	100	7	15	3	B	fruit	36	Morphospecies
May	3_-20	May_3_-20	3	mature	-20	1	3	1	B	seed	74	herb like
May	3_0	May_3_0	3	40	0	2	3	1	B	seed	114	Morphospecies
May	3_0	May_3_0	3	40	0	2	6	1	B	seed	184	Morphospecies
May	3_0	May_3_0	3	40	0	2	15	1	B	seed	184	Morphospecies
May	3_0	May_3_0	3	40	0	2	15	1	B	fruit	3	Tapirira guianensis
May	3_20	May_3_20	3	40	20	3	6	1	B	fruit	146	Morphospecies
May	3_20	May_3_20	3	40	20	3	15	1	B	fruit	46	Henriettea succosa
May	3_20	May_3_20	3	40	20	3	15	9	B	fruit	46	Henriettea succosa
May	3_20	May_3_20	3	40	20	3	30	17	B	fruit	46	Henriettea succosa
May	3_40	May_3_40	3	40	40	4	6	2	B	fruit	46	Henriettea succosa
May	3_40	May_3_40	3	40	40	4	15	1	A	fruit	185	Malvaceae
May	3_40	May_3_40	3	40	40	4	15	1	B	fruit	46	Henriettea succosa
May	3_40	May_3_40	3	40	40	4	30	19	B	fruit	46	Henriettea succosa
May	3_60	May_3_60	3	40	60	5	6	1	B	young fruit	105	Morphospecies
May	3_60	May_3_60	3	40	60	5	6	2	B	fruit	46	Henriettea succosa
May	3_60	May_3_60	3	40	60	5	15	1	B	fruit	46	Henriettea succosa
May	3_60	May_3_60	3	40	60	5	15	1	B	seed	11	Morphospecies
May	3_60	May_3_60	3	40	60	5	15	1	B	fruit	138	Euphorbiaceae
May	3_60	May_3_60	3	40	60	5	15	1	A	fruit	13	Tibouchina elegans
May	3_60	May_3_60	3	40	60	5	15	6	B	fruit	46	Henriettea succosa
May	3_60	May_3_60	3	40	60	5	30	9	B	fruit	46	Henriettea succosa
May	3_80	May_3_80	3	40	80	6	6	1	B	seed	213	Fabaceae
May	3_80	May_3_80	3	40	80	6	15	1	B	fruit	237	Morphospecies
May	3_80	May_3_80	3	40	80	6	15	2	A	fruit	13	Tibouchina elegans
May	3_80	May_3_80	3	40	80	6	15	1	B	fruit	46	Henriettea succosa
May	3_80	May_3_80	3	40	80	6	15	6	A	winged fruit	51	Malpiguiaceae - liana
May	3_80	May_3_80	3	40	80	6	15	2	B	seed	236	Fabaceae
May	3_80	May_3_80	3	40	80	6	30	2	A	winged fruit	51	Malpiguiaceae - liana
May	3_100	May_3_100	3	40	100	7	3	1	B	seed	74	herb like
May	3_100	May_3_100	3	40	100	7	6	2	B	fruit	46	Henriettea succosa
May	3_100	May_3_100	3	40	100	7	15	1	B	seed	213	Fabaceae
May	3_100	May_3_100	3	40	100	7	15	1	B	fruit	46	Henriettea succosa
May	3_100	May_3_100	3	40	100	7	15	1	B	fruit	26	Vismia ferruginea
May	3_100	May_3_100	3	40	100	7	15	3	B	fruit	46	Henriettea succosa
May	3_100	May_3_100	3	40	100	7	30	11	B	fruit	46	Henriettea succosa
May	3_100	May_3_100	3	40	100	7	60	2	B	pods	221	Calliandra bella
May	30_-20	May_30_-20	30	mature	-20	1	3	6	B	seed	208	Morphospecies
May	30_-20	May_30_-20	30	mature	-20	1	6	1	B	fruit	34	Morphospecies
May	30_-20	May_30_-20	30	mature	-20	1	6	8	B	seed	99	Brachiaria
May	30_-20	May_30_-20	30	mature	-20	1	15	1	B	seed	236	Fabaceae
May	30_0	May_30_0	30	11	0	2	30	2	A	winged fruit	51	Malpiguiaceae - liana
May	30_20	May_30_20	30	11	20	3	3	1	B	seed	74	herb like
May	30_20	May_30_20	30	11	20	3	15	1	B	fruit	176	Morphospecies
May	30_40	May_30_40	30	11	40	4	3	1	B	seed	11	Morphospecies
May	30_40	May_30_40	30	11	40	4	6	1	B	fruit	6	Morphospecies
May	30_40	May_30_40	30	11	40	4	15	1	A	winged fruit	51	Malpiguiaceae - liana
May	30_40	May_30_40	30	11	40	4	15	1	B	fruit	9	Euphorbiaceae
May	30_60	May_30_60	30	11	60	5	3	1	B	seed	56	Morphospecies
May	30_60	May_30_60	30	11	60	5	6	2	B	fruit	146	Morphospecies
May	30_60	May_30_60	30	11	60	5	6	2	B	fruit	238	Morphospecies
May	30_60	May_30_60	30	11	60	5	15	4	B	fruit	238	Morphospecies
May	30_80	May_30_80	30	11	80	6	6	7	B	seed	239	Morphospecies
May	30_80	May_30_80	30	11	80	6	15	10	A	winged fruit	51	Malpiguiaceae - liana
May	30_80	May_30_80	30	11	80	6	30	34	A	winged fruit	51	Malpiguiaceae - liana
May	30_100	May_30_100	30	11	100	7	6	1	B	fruit	12	Rutaceae
May	30_100	May_30_100	30	11	100	7	15	1	B	fruit	176	Morphospecies
May	30_100	May_30_100	30	11	100	7	30	8	A	winged fruit	51	Malpiguiaceae - liana
May	300_-20	May_300_-20	300	mature	-20	1	6	1	B	seed	11	Morphospecies
May	300_-20	May_300_-20	300	mature	-20	1	6	1	B	seed	195	Morphospecies
May	300_-20	May_300_-20	300	mature	-20	1	6	2	B	fruit	12	Rutaceae
May	300_-20	May_300_-20	300	mature	-20	1	15	1	B	fruit	45	Salzmannia nitida
May	300_-20	May_300_-20	300	mature	-20	1	15	2	A	achene	215	Asteraceae
May	300_0	May_300_0	300	11	0	2	3	1	B	seed	74	herb like
May	300_0	May_300_0	300	11	0	2	6	1	B	seed	184	Morphospecies
May	300_0	May_300_0	300	11	0	2	6	1	B	fruit	46	Henriettea succosa
May	300_0	May_300_0	300	11	0	2	15	1	B	fruit	153	Morphospecies
May	300_20	May_300_20	300	11	20	3	3	2	B	seed	74	herb like
May	300_20	May_300_20	300	11	20	3	15	1	B	fruit	165	Byrsonima
May	300_20	May_300_20	300	11	20	3	15	1	A	fruit	13	Tibouchina elegans
May	300_40	May_300_40	300	11	40	4	6	1	B	fruit	46	Henriettea succosa
May	300_40	May_300_40	300	11	40	4	15	2	A	winged fruit	51	Malpiguiaceae - liana
May	300_40	May_300_40	300	11	40	4	15	13	B	fruit	46	Henriettea succosa
May	300_40	May_300_40	300	11	40	4	30	28	B	fruit	46	Henriettea succosa
May	300_60	May_300_60	300	11	60	5	6	4	B	seed	239	Morphospecies
May	300_60	May_300_60	300	11	60	5	15	2	B	seed	239	Morphospecies
May	300_60	May_300_60	300	11	60	5	15	3	A	winged fruit	51	Malpiguiaceae - liana
May	300_60	May_300_60	300	11	60	5	30	1	A	winged fruit	51	Malpiguiaceae - liana
May	300_60	May_300_60	300	11	60	5	30	10	B	fruit	46	Henriettea succosa
May	300_80	May_300_80	300	11	80	6	3	11	B	fruit	72	Tiririca
May	300_80	May_300_80	300	11	80	6	15	1	A	fruit	13	Tibouchina elegans
May	300_80	May_300_80	300	11	80	6	15	1	A	winged fruit	51	Malpiguiaceae - liana
May	300_80	May_300_80	300	11	80	6	30	1	B	fruit	129	Vismia latifolia
May	300_80	May_300_80	300	11	80	6	30	2	A	winged fruit	51	Malpiguiaceae - liana
May	300_100	May_300_100	300	11	100	7						Morphospecies
May	7_-20	May_7_-20	7	mature	-20	1	30	1	B	young fruit	59	Morphospecies
May	7_0	May_7_0	7	11	0	2	15	1	B	fruit	240	Morphospecies
May	7_0	May_7_0	7	11	0	2	15	1	A	achene	215	Asteraceae
May	7_20	May_7_20	7	11	20	3	15	1	A	achene	215	Asteraceae
May	7_20	May_7_20	7	11	20	3	30	2	B	fruit	46	Henriettea succosa
May	7_40	May_7_40	7	11	40	4	15	1	A	achene	215	Asteraceae
May	7_40	May_7_40	7	11	40	4	15	2	A	fruit	13	Tibouchina elegans
May	7_60	May_7_60	7	11	60	5	6	1	B	fruit	37	Morphospecies
May	7_60	May_7_60	7	11	60	5	15	7	B	fruit	37	Morphospecies
May	7_80	May_7_80	7	11	80	6						Morphospecies
May	7_100	May_7_100	7	11	100	7	3	2	B	seed	74	herb like
May	7_100	May_7_100	7	11	100	7	6	1	B	fruit	219	Morphospecies
May	7_100	May_7_100	7	11	100	7	6	1	B	seed	190	Morphospecies
May	7_100	May_7_100	7	11	100	7	6	2	B	fruit	111	Morphospecies
May	7_100	May_7_100	7	11	100	7	15	1	B	fruit	129	Vismia latifolia
May	7_100	May_7_100	7	11	100	7	15	4	B	fruit	45	Salzmannia nitida
May	11_-20	May_11_-20	11	mature	-20	1	6	5	B	fruit	241	Morphospecies
May	11_-20	May_11_-20	11	mature	-20	1	6	6	B	fruit	46	Henriettea succosa
May	11_-20	May_11_-20	11	mature	-20	1	6	2	B	seed	60	Morphospecies
May	11_-20	May_11_-20	11	mature	-20	1	15	1	B	seed	23	Rubiaceae
May	11_-20	May_11_-20	11	mature	-20	1	15	1	A	achene	215	Asteraceae
May	11_-20	May_11_-20	11	mature	-20	1	15	6	B	fruit	46	Henriettea succosa
May	11_-20	May_11_-20	11	mature	-20	1	15	1	B	fruit	76	Morphospecies
May	11_-20	May_11_-20	11	mature	-20	1	15	2	B	fruit	22	Morphospecies
May	11_-20	May_11_-20	11	mature	-20	1	30	2	A	winged fruit	51	Malpiguiaceae - liana
May	11_0	May_11_0	11	24	0	2	6	1	B	seed	147	Morphospecies
May	11_0	May_11_0	11	24	0	2	15	1	A	winged fruit	51	Malpiguiaceae - liana
May	11_0	May_11_0	11	24	0	2	15	3	A	fruit	13	Tibouchina elegans
May	11_0	May_11_0	11	24	0	2	30	1	A	fruit	13	Tibouchina elegans
May	11_0	May_11_0	11	24	0	2	30	1	A	winged fruit	51	Malpiguiaceae - liana
May	11_20	May_11_20	11	24	20	3	6	2	B	seed	100	Rubiaceae
May	11_20	May_11_20	11	24	20	3	15	11	A	fruit	13	Tibouchina elegans
May	11_20	May_11_20	11	24	20	3	30	1	B	young fruit	202	Morphospecies
May	11_40	May_11_40	11	24	40	4	6	2	B	fruit	219	Morphospecies
May	11_40	May_11_40	11	24	40	4	6	2	B	fruit	241	Morphospecies
May	11_40	May_11_40	11	24	40	4	15	3	B	fruit	146	Morphospecies
May	11_40	May_11_40	11	24	40	4	15	2	B	fruit	219	Morphospecies
May	11_60	May_11_60	11	24	60	5	6	1	B	seed	100	Rubiaceae
May	11_60	May_11_60	11	24	60	5	6	2	B	seed	239	Morphospecies
May	11_60	May_11_60	11	24	60	5	6	4	B	fruit	69	Morphospecies
May	11_60	May_11_60	11	24	60	5	15	2	B	fruit	3	Tapirira guianensis
May	11_80	May_11_80	11	24	80	6	6	1	B	fruit	146	Morphospecies
May	11_80	May_11_80	11	24	80	6	15	1	B	seed	234	Rubiaceae
May	11_100	May_11_100	11	24	100	7	6	3	B	seed	60	Morphospecies
May	11_100	May_11_100	11	24	100	7	15	1	A	achene	215	Asteraceae
May	16_-20	May_16_-20	16	mature	-20	1						Morphospecies
May	16_0	May_16_0	16	24	0	2	15	5	A	fruit	13	Tibouchina elegans
May	16_20	May_16_20	16	24	20	3	3	1	B	fruit	72	Tiririca
May	16_20	May_16_20	16	24	20	3	6	4	B	fruit	46	Henriettea succosa
May	16_20	May_16_20	16	24	20	3	15	5	B	fruit	46	Henriettea succosa
May	16_20	May_16_20	16	24	20	3	15	50	B	fruit	176	Morphospecies
May	16_20	May_16_20	16	24	20	3	30	18	B	fruit	46	Henriettea succosa
May	16_40	May_16_40	16	24	40	4						Morphospecies
May	16_60	May_16_60	16	24	60	5	6	1	B	seed	190	Morphospecies
May	16_80	May_16_80	16	24	80	6	30	3	A	winged fruit	51	Malpiguiaceae - liana
May	16_100	May_16_100	16	24	100	7	15	1	B	fruit	175	Morphospecies
May	19_0	May_19_0	19	11	0	2	6	1	B	fruit	146	Morphospecies
May	19_0	May_19_0	19	11	0	2	15	1	B	fruit	219	Morphospecies
May	19_0	May_19_0	19	11	0	2	15	60	B	fruit	171	Morphospecies
May	19_0	May_19_0	19	11	0	2	30	1	B	fruit	46	Henriettea succosa
May	19_20	May_19_20	19	11	20	3	15	1	A	seed	183	Tabebuia elliptica
May	19_20	May_19_20	19	11	20	3	15	1	B	fruit	70	Morphospecies
May	19_40	May_19_40	19	11	40	4	6	4	B	seed	147	Morphospecies
May	19_40	May_19_40	19	11	40	4	15	1	B	fruit	46	Henriettea succosa
May	19_60	May_19_60	19	11	60	5	6	3	B	fruit	112	Myrsine
May	19_60	May_19_60	19	11	60	5	15	1	B	fruit	46	Henriettea succosa
May	19_60	May_19_60	19	11	60	5	15	2	B	fruit	112	Myrsine
May	19_80	May_19_80	19	11	80	6	15	13	B	fruit	46	Henriettea succosa
May	19_100	May_19_100	19	11	100	7	3	1	B	fruit	72	Tiririca
May	19_100	May_19_100	19	11	100	7	6	6	B	fruit	46	Henriettea succosa
May	19_100	May_19_100	19	11	100	7	15	1	B	fruit	26	Vismia ferruginea
May	19_100	May_19_100	19	11	100	7	15	16	B	fruit	46	Henriettea succosa
May	19_100	May_19_100	19	11	100	7	30	3	B	fruit	46	Henriettea succosa
May	22_-20	May_22_-20	22	mature	-20	1	6	1	B	seed	100	Rubiaceae
May	22_-20	May_22_-20	22	mature	-20	1	6	1	B	fruit	146	Morphospecies
May	22_0	May_22_0	22	24	0	2	3	3	B	seed	56	Morphospecies
May	22_0	May_22_0	22	24	0	2	6	3	B	fruit	175	Morphospecies
May	22_0	May_22_0	22	24	0	2	15	1	B	fruit	175	Morphospecies
May	22_20	May_22_20	22	24	20	3	6	2	B	seed	190	Morphospecies
May	22_20	May_22_20	22	24	20	3	6	3	B	seed	99	Brachiaria
May	22_20	May_22_20	22	24	20	3	15	1	B	seed	100	Rubiaceae
May	22_20	May_22_20	22	24	20	3	15	2	B	fruit	242	Morphospecies
May	22_20	May_22_20	22	24	20	3	30	1	B	fruit	242	Morphospecies
May	22_40	May_22_40	22	24	40	4						Morphospecies
May	22_60	May_22_60	22	24	60	5	6	1	B	fruit	146	Morphospecies
May	22_60	May_22_60	22	24	60	5	15	1	A	fruit	13	Tibouchina elegans
May	22_80	May_22_80	22	24	80	6	6	1	B	seed	114	Morphospecies
May	22_80	May_22_80	22	24	80	6	6	1	B	fruit	146	Morphospecies
May	22_80	May_22_80	22	24	80	6	15	9	A	fruit	13	Tibouchina elegans
May	22_100	May_22_100	22	24	100	7	6	1	B	seed	230	Cyperaceae
May	22_100	May_22_100	22	24	100	7	6	2	B	seed	60	Morphospecies
May	22_100	May_22_100	22	24	100	7	15	1	A	winged fruit	223	Morphospecies
May	22_100	May_22_100	22	24	100	7	15	4	A	fruit	13	Tibouchina elegans
May	22_100	May_22_100	22	24	100	7	15	1	B	fruit	46	Henriettea succosa
May	22_100	May_22_100	22	24	100	7	15	2	B	fruit	46	Henriettea succosa
May	22_100	May_22_100	22	24	100	7	30	2	B	fruit	46	Henriettea succosa
May	23_-20	May_23_-20	23	mature	-20	1						Morphospecies
May	23_0	May_23_0	23	40	0	2	6	1	B	seed	195	Morphospecies
May	23_0	May_23_0	23	40	0	2	6	1	B	seed	100	Rubiaceae
May	23_0	May_23_0	23	40	0	2	15	1	B	seed	197	Morphospecies
May	23_0	May_23_0	23	40	0	2	15	1	B	fruit	145	Morphospecies
May	23_0	May_23_0	23	40	0	2	60	22	B	fruit	86	Pradosia bahiensis
May	23_20	May_23_20	23	40	20	3	6	2	B	young fruit	243	Morphospecies
May	23_20	May_23_20	23	40	20	3	6	2	B	fruit	233	Morphospecies
May	23_20	May_23_20	23	40	20	3	15	2	B	fruit	45	Salzmannia nitida
May	23_40	May_23_40	23	40	40	4	6	1	B	seed	190	Morphospecies
May	23_40	May_23_40	23	40	40	4	6	1	B	seed	99	Brachiaria
May	23_40	May_23_40	23	40	40	4	15	1	A	seed	183	Tabebuia elliptica
May	23_40	May_23_40	23	40	40	4	15	1	B	fruit	133	Myrcia splendens
May	23_40	May_23_40	23	40	40	4	15	1	B	fruit	219	Morphospecies
May	23_40	May_23_40	23	40	40	4	30	1	A	seed	183	Tabebuia elliptica
May	23_60	May_23_60	23	40	60	5	6	2	B	seed	235	Morphospecies
May	23_60	May_23_60	23	40	60	5	6	2	B	young fruit	244	Morphospecies
May	23_60	May_23_60	23	40	60	5	15	2	B	fruit	133	Myrcia splendens
May	23_60	May_23_60	23	40	60	5	15	1	A	fruit	13	Tibouchina elegans
May	23_60	May_23_60	23	40	60	5	15	6	B	fruit	45	Salzmannia nitida
May	23_80	May_23_80	23	40	80	6	6	1	B	young fruit	244	Morphospecies
May	23_80	May_23_80	23	40	80	6	15	1	B	fruit	26	Vismia ferruginea
May	23_80	May_23_80	23	40	80	6	15	7	B	fruit	46	Henriettea succosa
May	23_100	May_23_100	23	40	100	7	6	2	B	fruit	246	Morphospecies
May	23_100	May_23_100	23	40	100	7	6	1	B	fruit	46	Henriettea succosa
May	23_100	May_23_100	23	40	100	7	6	1	B	fruit	219	Morphospecies
May	23_100	May_23_100	23	40	100	7	6	1	B	seed	235	Morphospecies
May	23_100	May_23_100	23	40	100	7	6	1	B	fruit	34	Morphospecies
May	23_100	May_23_100	23	40	100	7	15	3	B	fruit	45	Salzmannia nitida
May	23_100	May_23_100	23	40	100	7	15	1	B	fruit	246	Morphospecies
May	23_100	May_23_100	23	40	100	7	15	1	B	fruit	238	Morphospecies
May	23_100	May_23_100	23	40	100	7	60	1	A	seed	183	Tabebuia elliptica
May	24_-20	May_24_-20	24	mature	-20	1	3	1	B	seed	239	Morphospecies
May	24_-20	May_24_-20	24	mature	-20	1	3	4	B	fruit	34	Morphospecies
May	24_-20	May_24_-20	24	mature	-20	1	6	2	B	seed	99	Brachiaria
May	24_-20	May_24_-20	24	mature	-20	1	6	1	B	seed	235	Morphospecies
May	24_-20	May_24_-20	24	mature	-20	1	6	1	B	fruit	146	Morphospecies
May	24_-20	May_24_-20	24	mature	-20	1	6	3	B	fruit	34	Morphospecies
May	24_-20	May_24_-20	24	mature	-20	1	15	1	B	fruit	146	Morphospecies
May	24_0	May_24_0	24	40	0	2	6	4	B	seed	11	Morphospecies
May	24_0	May_24_0	24	40	0	2	6	2	B	fruit	52	Schefflera morototoni
May	24_0	May_24_0	24	40	0	2	6	7	B	fruit	45	Salzmannia nitida
May	24_0	May_24_0	24	40	0	2	15	24	B	fruit	133	Myrcia splendens
May	24_20	May_24_20	24	40	20	3	3	1	B	fruit	111	Morphospecies
May	24_20	May_24_20	24	40	20	3	6	1	B	seed	208	Morphospecies
May	24_20	May_24_20	24	40	20	3	15	1	B	seed	195	Morphospecies
May	24_40	May_24_40	24	40	40	4	15	1	B	seed	19	Morphospecies
May	24_60	May_24_60	24	40	60	5	3	1	B	seed	114	Morphospecies
May	24_60	May_24_60	24	40	60	5	6	1	B	seed	195	Morphospecies
May	24_60	May_24_60	24	40	60	5	6	1	B	seed	99	Brachiaria
May	24_60	May_24_60	24	40	60	5	15	7	B	fruit	216	Morphospecies
May	24_80	May_24_80	24	40	80	6	3	1	B	seed	61	Morphospecies
May	24_80	May_24_80	24	40	80	6	15	3	B	fruit	45	Salzmannia nitida
May	24_80	May_24_80	24	40	80	6	30	4	A	seed	183	Tabebuia elliptica
May	24_100	May_24_100	24	40	100	7	15	1	B	seed	239	Morphospecies
May	24_100	May_24_100	24	40	100	7	15	3	B	fruit	45	Salzmannia nitida
May	26_-20	May_26_-20	26	mature	-20	1	30	2	B	fruit	96	Myrtaceae
May	26_0	May_26_0	26	24	0	2	15	1	B	fruit	145	Morphospecies
May	26_0	May_26_0	26	24	0	2	15	1	B	seed	98	Morphospecies
May	26_20	May_26_20	26	24	20	3	15	1	B	fruit	145	Morphospecies
May	26_20	May_26_20	26	24	20	3	30	1	A	seed	183	Tabebuia elliptica
May	26_40	May_26_40	26	24	40	4	6	1	B	seed	195	Morphospecies
May	26_40	May_26_40	26	24	40	4	15	1	B	fruit	45	Salzmannia nitida
May	26_60	May_26_60	26	24	60	5	6	4	B	fruit	45	Salzmannia nitida
May	26_60	May_26_60	26	24	60	5	15	1	B	fruit	145	Morphospecies
May	26_60	May_26_60	26	24	60	5	15	1	A	achene	215	Asteraceae
May	26_60	May_26_60	26	24	60	5	15	5	B	fruit	45	Salzmannia nitida
May	26_80	May_26_80	26	24	80	6	15	2	A	seed	183	Tabebuia elliptica
May	26_80	May_26_80	26	24	80	6	15	1	B	fruit	45	Salzmannia nitida
May	26_100	May_26_100	26	24	100	7						Morphospecies
May	27_-20	May_27_-20	27	mature	-20	1	15	1	A	fruit	13	Tibouchina elegans
May	27_-20	May_27_-20	27	mature	-20	1	15	1	B	fruit	3	Tapirira guianensis
May	27_0	May_27_0	27	24	0	2	15	10	A	fruit	13	Tibouchina elegans
May	27_20	May_27_20	27	24	20	3	6	1	A	achene	1	Asteraceae
May	27_20	May_27_20	27	24	20	3	6	1	B	fruit	46	Henriettea succosa
May	27_20	May_27_20	27	24	20	3	15	2	A	fruit	13	Tibouchina elegans
May	27_20	May_27_20	27	24	20	3	15	5	B	fruit	46	Henriettea succosa
May	27_20	May_27_20	27	24	20	3	30	4	B	fruit	46	Henriettea succosa
May	27_40	May_27_40	27	24	40	4	3	1	B	fruit	72	Tiririca
May	27_40	May_27_40	27	24	40	4	6	1	B	fruit	52	Schefflera morototoni
May	27_40	May_27_40	27	24	40	4	30	1	B	fruit	46	Henriettea succosa
May	27_60	May_27_60	27	24	60	5	6	1	A	achene	1	Asteraceae
May	27_60	May_27_60	27	24	60	5	6	4	B	fruit	45	Salzmannia nitida
May	27_60	May_27_60	27	24	60	5	15	1	B	fruit	26	Vismia ferruginea
May	27_60	May_27_60	27	24	60	5	15	7	B	fruit	45	Salzmannia nitida
May	27_60	May_27_60	27	24	60	5	30	2	A	winged fruit	51	Malpiguiaceae - liana
May	27_80	May_27_80	27	24	80	6	3	1	B	fruit	72	Tiririca
May	27_80	May_27_80	27	24	80	6	6	1	A	fruit	13	Tibouchina elegans
May	27_80	May_27_80	27	24	80	6	15	2	B	fruit	37	Morphospecies
May	27_80	May_27_80	27	24	80	6	30	2	A	winged fruit	51	Malpiguiaceae - liana
May	27_100	May_27_100	27	24	100	7	3	1	B	seed	239	Morphospecies
May	27_100	May_27_100	27	24	100	7	6	1	B	seed	235	Morphospecies
May	27_100	May_27_100	27	24	100	7	15	3	B	seed	126	Fabaceae
May	28_-20	May_28_-20	28	mature	-20	1	6	1	B	fruit	26	Vismia ferruginea
May	28_-20	May_28_-20	28	mature	-20	1	6	1	B	seed	195	Morphospecies
May	28_-20	May_28_-20	28	mature	-20	1	6	1	B	fruit	219	Morphospecies
May	28_-20	May_28_-20	28	mature	-20	1	15	1	B	seed	235	Morphospecies
May	28_-20	May_28_-20	28	mature	-20	1	15	2	A	achene	215	Asteraceae
May	28_0	May_28_0	28	11	0	2	15	1	A	winged fruit	51	Malpiguiaceae - liana
May	28_20	May_28_20	28	11	20	3	6	1	B	fruit	46	Henriettea succosa
May	28_20	May_28_20	28	11	20	3	6	1	B	seed	147	Morphospecies
May	28_20	May_28_20	28	11	20	3	15	1	A	fruit	13	Tibouchina elegans
May	28_20	May_28_20	28	11	20	3	15	2	B	fruit	46	Henriettea succosa
May	28_20	May_28_20	28	11	20	3	15	3	B	fruit	46	Henriettea succosa
May	28_20	May_28_20	28	11	20	3	30	14	B	fruit	46	Henriettea succosa
May	28_40	May_28_40	28	11	40	4	3	3	B	seed	239	Morphospecies
May	28_60	May_28_60	28	11	60	5						Morphospecies
May	28_80	May_28_80	28	11	80	6	6	3	B	seed	239	Morphospecies
May	28_80	May_28_80	28	11	80	6	30	5	B	fruit	46	Henriettea succosa
[truncated: 2,384 more rows]
